# Supplementary material for: Impact of gender on mid-term prognosis of patients undergoing coronary artery bypass grafting
Source: PLoS One. 2023 Mar 2;18(3):e0279030. doi: 10.1371/journal.pone.0279030 (PMC9980750; doi:10.1371/journal.pone.0279030)
Supplement: S1 Data — (XLS) [file pone.0279030.s003.xls]

## Sheet: Gender_CABG_Baseline_2021.01.12
Sex	Age	Height_med	Weight_med	BMI_med	NYHA	NYHA_3	CCSclass	CCS_3	AMI	Final Diagnosis	ACS	HTN	DM	CRF	Dyslipidemia	PAD	smoking	Dialysis	Dialysis_R	COPD	AAA	Prev_Thrombolysis	PrevPCI	PrevMI	PrevCABG	Prev_Stroke	Prev_Bleeding_Hx	CarotidDs	LtSCAstenosis	Inclusion_Age	Since_2003	Year	MVD	LMds	@3VD	@2VD	@1VD	combined	preop_IABP_ECMO	intraop_IABP_ECMO	postop_IABP_ECMO	Urgent	Emergency	Pure_CABG	OPCAB	CPB	Onpump	Conventional	CPBtime
1	50	165	65.5	24.06	3	1	3	1	1	3	1	0	1	0	0	0	0	0	0	0	0	0	0	0	0	0	0	0	0	1	0	1	1	0	1	0	0		0	0	0	0	0	1	0	1	0	1	109
1	72	165	50.65	18.6	4	1	3	1	1	3	1	1	0	0	0	0	1	0	0	0	0	0	0	0	0	0	0	1	0	1	0	1	1	0	1	0	0		0	0	0	0	0	1	0	1	0	1	97
1	44	165	65.5	28.37	2	0	2	0	0	1	0	1	1	0	1	0	1	0	0	0	0	0	0	1	0	0	0	0	0	1	0	1	1	0	1	0	0		0	0	0	0	0	1	1	0	0	0	0
1	65	165	65.5	24.06	4	1	4	1	1	3	1	1	1	0	1	0	0	0	0	0	0	1	0	0	0	0	0	0	0	1	0	1	1	0	1	0	0		0	0	0	0	1	1	0	1	0	1	160
1	49	164	89.1	29.36	3	1	1	0	0	1	0	0	1	0	0	0	0	0	0	0	0	0	0	1	0	0	0	0	1	1	0	1	1	0	1	0	0		0	1	0	0	0	1	0	1	0	1	153
1	46	182	78.5	23.7	1	0	3	1	1	3	1	0	0	0	0	0	0	0	0	1	0	1	0	0	0	0	0	0	0	1	0	1	0	0	0	0	1		0	0	0	0	0	1	1	0	0	0	0
1	79	163	57.9	21.79	3	1	3	1	0	2	1	1	1	0	0	0	0	0	0	0	0	0	0	0	0	0	0	0	0	1	0	1	1	1	0	1	0		0	0	0	0	1	1	1	0	0	0	0
1	72	165	65.5	24.06	3	1	3	1	0	1	0	1	0	0	0	0	1	0	0	1	0	0	0	0	0	0	0	0	0	1	0	1	1	0	1	0	0		0	0	0	0	0	1	1	0	0	0	0
1	59	165	65.5	24.06	1	0	3	1	0	1	0	1	1	0	0	0	0	0	0	0	0	0	0	0	0	0	0	0	0	1	0	1	1	0	1	0	0		0	0	0	0	0	1	0	1	0	1	82
0	63	165	65.5	24.06	3	1	3	1	0	2	1	1	0	0	0	0	0	0	0	0	0	0	0	0	0	0	0	0	0	1	0	1	1	0	1	0	0		0	0	0	0	0	1	1	0	0	0	0
0	63	146.8	57.75	26.8	3	1	3	1	0	1	0	1	0	0	1	0	0	0	0	0	0	0	0	0	0	0	0	0	0	1	0	1	1	0	1	0	0		0	0	0	0	0	1	1	0	0	0	0
1	69	166.5	62.35	22.49	2	0	2	0	0	1	0	0	1	0	1	0	1	0	0	0	0	0	0	0	0	1	0	0	0	1	0	1	1	0	1	0	0		0	0	0	0	0	1	1	0	0	0	0
0	65	152	51.5	22.29	3	1	3	1	1	3	1	1	1	0	1	0	1	0	0	0	0	0	1	1	0	0	0	0	0	1	0	1	1	0	1	0	0		1	0	0	0	0	1	1	0	0	0	0
1	53	165	79.95	29.37	2	0	3	1	1	3	1	0	1	0	0	0	1	0	0	0	0	0	0	0	0	0	0	0	0	1	0	1	1	1	0	1	0		1	0	0	0	0	1	0	1	0	1	123
0	64	165	65.5	24.06	3	1	3	1	0	2	1	1	0	0	0	0	0	0	0	0	0	0	0	0	0	0	0	0	0	1	0	1	1	0	1	0	0		0	0	0	0	0	1	0	1	0	1	148
1	52	165	65.5	24.06	1	0	2	0	0	1	0	1	0	0	0	0	0	0	0	0	0	0	0	0	0	0	0	0	0	1	0	1	1	0	1	0	0		0	0	0	0	0	1	0	1	0	1	89
0	68	158	53.6	21.47	2	0	2	0	0	1	0	1	1	0	0	0	0	0	0	0	0	0	0	0	0	0	0	0	0	1	0	1	1	0	0	1	0		0	0	0	0	0	0	0	1	0	1	135
1	60	165	76.45	28.08	2	0	3	1	0	2	1	0	1	0	0	0	1	0	0	0	0	0	0	1	0	0	0	0	0	1	0	1	1	0	1	0	0		0	0	0	0	0	1	0	1	0	1	125
1	66	165	65.5	24.06	1	0	1	0	0	1	0	1	1	0	0	0	1	0	0	0	0	0	1	1	0	0	0	0	0	1	0	1	1	0	1	0	0		0	0	0	0	0	1	1	0	0	0	0
1	67	165	65.5	24.06	2	0	2	0	0	1	0	0	0	0	0	0	1	0	0	0	0	0	0	0	0	0	0	1	0	1	0	1	1	0	1	0	0		0	0	0	0	0	1	1	0	0	0	0
1	47	165	65.5	24.06	1	0	3	1	0	2	1	1	1	1	0	0	1	0	0	0	0	0	0	1	0	0	0	0	0	1	0	1	1	0	1	0	0		0	0	0	0	0	1	0	1	0	1	129
0	64	165	65.5	24.06	3	1	3	1	0	1	0	0	1	0	0	0	0	0	0	0	0	0	0	0	0	0	0	0	0	1	0	1	1	0	1	0	0		0	0	0	0	0	1	1	0	0	0	0
1	63	165	50.65	18.6	1	0	2	0	0	2	1	1	0	0	0	0	0	0	0	1	0	0	1	1	0	0	0	1	0	1	0	1	1	1	0	1	0		0	0	0	0	0	1	1	0	0	0	0
1	53	165	65.5	24.06	2	0	3	1	0	2	1	0	0	0	0	0	1	0	0	0	0	0	0	0	0	0	0	0	0	1	0	1	1	0	1	0	0		0	0	0	0	0	1	1	0	0	0	0
1	77	165	65.5	24.06	4	1	2	0	1	3	1	1	0	0	0	0	0	0	0	0	0	0	0	0	0	0	0	0	0	1	0	1	1	0	1	0	0		0	0	0	0	0	1	0	1	0	1	105
1	65	165	65.5	24.06	2	0	2	0	0	1	0	1	0	0	0	1	1	0	0	0	0	0	0	0	0	1	0	0	0	1	0	1	1	0	1	0	0		0	0	0	0	0	1	1	0	0	0	0
1	44	148	58.7	26.8	1	0	3	1	0	2	1	1	0	1	0	0	0	0	0	0	0	0	0	0	1	0	0	0	0	1	0	1	1	0	1	0	0		0	0	0	0	0	1	0	1	0	1	105
1	52	167	71.95	25.8	1	0	1	0	1	3	1	0	0	0	0	0	1	0	0	0	0	0	0	0	0	0	0	0	0	1	0	1	1	0	1	0	0		0	0	0	0	0	1	1	0	0	0	0
1	72	156	45.9	18.86	1	0	2	0	0	1	0	1	0	0	0	0	0	0	0	0	0	0	0	0	0	0	0	0	0	1	0	1	1	0	0	1	0		0	0	0	0	0	1	1	0	0	0	0
1	65	165	56.5	20.75	3	1	1	0	0	1	0	0	0	0	0	0	1	0	0	1	0	0	0	0	0	0	0	0	0	1	0	1	0	0	0	0	1		0	0	0	0	0	0	0	1	0	1	180
0	67	146	49.7	23.32	1	0	3	1	0	2	1	0	0	0	0	0	0	0	0	0	0	0	1	0	0	0	0	0	0	1	0	1	0	0	0	0	1		0	0	0	0	0	1	1	0	0	0	0
1	60	166	68	24.68	1	0	3	1	0	2	1	0	0	0	0	0	0	0	0	0	0	0	0	0	0	0	0	1	0	1	0	1	1	1	0	1	0		0	0	0	0	0	1	1	0	0	0	0
1	67	167.5	69.3	24.7	1	0	1	0	0	1	0	0	1	0	1	0	1	0	0	0	0	0	0	0	0	0	0	1	0	1	0	1	1	0	1	0	0		0	0	0	0	0	1	1	0	0	0	0
0	74	165	55.85	20.51	2	0	3	1	0	1	0	0	1	0	0	0	0	0	0	0	0	0	0	0	0	1	0	0	0	1	0	1	1	0	1	0	0		0	0	0	0	0	1	1	0	0	0	0
1	56	157.2	70.7	28.61	2	0	3	1	0	1	0	0	0	0	0	0	1	0	0	0	0	0	0	0	0	0	0	1	0	1	0	1	1	0	1	0	0		0	0	0	0	0	1	1	0	0	0	0
0	77	144.5	50.2	24.04	2	0	3	1	0	2	1	1	1	0	0	0	0	0	0	0	0	0	0	0	0	0	0	0	0	1	0	1	1	1	1	0	0		0	0	0	0	0	1	1	0	0	0	0
0	72	141	48.5	24.4	1	0	3	1	0	2	1	1	1	0	1	0	0	0	0	0	0	0	1	0	0	0	0	0	0	1	0	1	1	0	1	0	0		0	0	0	0	0	1	1	0	0	0	0
1	61	175	73.3	23.93	2	0	3	1	0	2	1	1	0	0	0	0	0	0	0	0	0	0	0	1	0	0	0	0	0	1	0	1	1	0	1	0	0		0	1	0	0	0	1	0	1	0	1	317
1	62	155.5	71.55	29.59	2	0	2	0	0	1	0	1	0	0	0	0	0	0	0	0	0	0	0	1	0	1	0	0	0	1	0	1	1	1	1	0	0		0	0	0	0	0	1	0	1	0	1	122
1	53	165	65	23.88	2	0	3	1	0	2	1	1	0	0	0	0	1	0	0	0	0	0	0	0	0	0	0	0	0	1	0	1	1	0	1	0	0		0	0	0	0	0	1	0	1	0	1	96
1	62	165	61	22.41	2	0	4	1	0	2	1	1	1	1	0	0	0	0	0	0	0	1	0	1	0	0	0	0	0	1	0	1	1	0	1	0	0		0	0	0	0	0	1	1	0	0	0	0
1	63	168	71	25.16	1	0	3	1	0	2	1	1	1	0	1	0	1	0	0	0	0	0	0	1	0	0	0	0	0	1	0	1	1	0	1	0	0		0	0	0	0	0	1	1	0	0	0	0
1	59	169	58.3	20.41	2	0	2	0	0	1	0	1	0	0	0	0	1	0	0	0	0	0	0	0	0	1	0	0	0	1	0	1	1	0	1	0	0		0	0	0	0	0	1	0	1	1	0	63
0	65	165	61	22.41	2	0	2	0	0	1	0	1	1	0	0	0	0	0	0	0	0	0	1	0	0	0	0	1	0	1	0	1	1	0	1	0	0		0	0	0	0	0	1	1	0	0	0	0
1	70	159.5	61.2	24.06	2	0	2	0	0	1	0	0	0	1	0	0	1	0	0	1	0	0	0	0	0	0	0	1	0	1	0	1	1	1	0	1	0		0	0	0	0	0	1	0	1	1	0	66
1	52	169	67.55	23.65	2	0	3	1	0	2	1	0	0	0	0	0	0	0	0	0	0	0	1	0	0	0	0	0	0	1	0	1	0	0	0	0	1		0	0	0	0	0	1	1	0	0	0	0
1	73	165	59	21.67	2	0	3	1	0	2	1	1	0	0	1	0	0	0	0	0	0	0	0	0	0	0	0	0	0	1	0	1	1	1	0	1	0		0	0	0	1	0	1	1	0	0	0	0
1	62	165	63.4	23.29	1	0	3	1	0	1	0	1	1	0	1	0	0	0	0	0	0	0	0	0	0	0	0	0	0	1	0	1	1	1	1	0	0		0	0	0	0	0	1	0	1	0	1	95
1	65	165	54.25	19.93	1	0	2	0	0	1	0	0	0	0	0	0	0	0	0	0	0	0	0	0	0	0	0	0	0	1	0	1	1	1	0	1	0		0	0	0	0	0	1	1	0	0	0	0
1	49	165	72	26.45	2	0	3	1	0	1	0	1	0	0	0	0	1	0	0	0	0	0	0	1	0	0	0	0	0	1	0	1	1	0	0	1	0		0	0	0	0	0	1	1	0	0	0	0
0	68	165	72.5	26.63	4	1	4	1	1	3	1	1	1	1	0	0	0	0	0	0	0	0	0	0	0	0	0	0	0	1	0	1	1	0	0	1	0		0	0	0	0	0	0	0	1	0	1	113
1	48	165	75	27.55	2	0	2	0	0	2	1	1	0	0	1	0	0	0	0	0	0	0	0	0	0	0	0	0	0	1	0	1	1	1	0	1	0		0	0	0	0	0	1	1	0	0	0	0
0	70	162	59	22.48	1	0	4	1	1	3	1	1	1	1	0	0	0	HD	1	0	0	0	0	0	0	0	0	0	0	1	0	1	1	0	1	0	0		0	0	0	0	0	1	0	1	1	0	137
1	67	165	64	23.51	2	0	2	0	0	1	0	0	0	0	0	0	0	0	0	0	0	0	1	0	0	1	0	0	0	1	0	1	1	0	1	0	0		0	0	0	0	0	1	1	0	0	0	0
1	48	170.5	65.7	22.6	2	0	2	0	0	2	1	1	1	1	0	0	0	0	0	0	0	0	0	0	0	0	0	0	0	1	0	1	1	0	1	0	0		1	0	0	0	0	1	0	1	1	0	141
1	55	173	69	23.05	1	0	3	1	0	2	1	1	0	0	0	0	0	0	0	0	0	0	1	0	0	1	0	0	0	1	0	1	0	0	0	0	1		0	0	1	0	1	1	1	0	0	0	0
1	64	165	61.4	22.55	3	1	3	1	0	1	0	1	0	0	0	0	1	0	0	0	0	0	0	0	0	0	0	0	0	1	0	1	0	0	0	0	1		0	0	0	0	0	1	1	0	0	0	0
0	73	165	50.1	18.4	2	0	3	1	0	2	1	1	0	0	1	0	1	0	0	0	0	0	0	0	0	0	0	0	0	1	0	1	1	0	1	0	0		0	0	0	0	0	1	1	0	0	0	0
1	70	151	51.9	22.76	2	0	3	1	0	1	0	0	0	0	0	0	0	0	0	0	0	0	1	0	0	0	0	0	0	1	0	1	1	0	1	0	0		0	0	0	0	0	1	1	0	0	0	0
0	64	139	48.55	25.13	2	0	2	0	0	1	0	1	0	0	0	0	0	0	0	0	0	0	0	0	0	0	0	0	0	1	0	1	1	0	1	0	0		0	0	0	0	0	1	1	0	0	0	0
0	69	160	55.6	21.72	1	0	3	1	0	2	1	1	1	0	0	0	0	0	0	0	0	0	0	1	0	0	0	0	0	1	0	1	1	0	1	0	0		0	0	0	0	0	1	1	0	0	0	0
1	58	168.7	63	22.14	3	1	3	1	1	3	1	0	0	0	1	0	1	0	0	0	0	0	1	1	0	0	0	0	0	1	0	1	1	0	1	0	0		0	0	0	0	0	1	1	0	0	0	0
1	61	167.4	68.9	24.59	2	0	1	0	0	1	0	0	0	0	1	0	0	0	0	0	0	0	0	1	0	0	0	0	0	1	0	1	1	0	1	0	0		0	0	0	0	0	1	1	0	0	0	0
1	76	165	86	31.59	1	0	4	1	0	2	1	0	0	0	0	0	0	0	0	0	0	0	0	0	0	0	0	0	0	1	0	1	1	0	1	0	0		0	0	0	0	1	1	0	1	0	1	183
1	71	163	56.3	21.19	2	0	1	0	0	1	0	0	1	0	0	0	0	0	0	1	0	0	0	1	0	0	0	0	0	1	0	1	1	0	0	1	0		0	0	0	0	0	1	0	1	0	1	83
1	60	165	68	24.98	1	0	3	1	0	2	1	0	0	0	0	0	1	0	0	0	0	0	0	0	0	0	0	0	0	1	0	1	1	0	0	1	0		0	0	0	0	0	1	1	0	0	0	0
1	69	168	64.85	22.98	1	0	2	0	0	1	0	0	0	0	0	0	0	0	0	0	0	0	0	0	0	0	0	1	0	1	0	1	1	1	0	1	0		0	0	0	0	0	1	1	0	0	0	0
1	68	163.5	62.5	23.38	4	1	2	0	1	3	1	1	0	0	0	0	1	0	0	0	0	0	0	0	0	0	0	1	0	1	0	1	1	0	1	0	0		0	0	0	0	0	1	1	0	0	0	0
1	65	167	70.85	25.4	3	1	2	0	1	3	1	1	0	0	0	0	0	0	0	0	0	0	0	0	0	0	0	0	0	1	0	1	1	0	1	0	0		0	0	0	0	0	1	0	1	0	1	107
1	68	171	71	24.28	2	0	2	0	0	1	0	0	0	0	0	0	1	0	0	0	0	0	1	0	0	0	0	0	0	1	0	1	1	0	1	0	0		0	0	0	0	0	1	0	1	1	0	87
1	44	167	69.5	24.92	4	1	4	1	1	3	1	0	1	0	0	0	1	0	0	0	0	0	1	0	0	0	0	0	0	1	0	1	1	0	1	0	0		0	0	0	0	0	1	0	1	0	1	94
0	67	165	60.45	22.2	4	1	3	1	1	3	1	0	1	0	0	0	1	0	0	0	0	0	0	0	0	0	0	0	0	1	0	1	1	0	1	0	0		0	0	0	0	0	0	0	1	0	1	157
1	57	170.5	82.2	28.28	1	0	2	0	0	1	0	0	0	0	1	0	0	0	0	0	0	0	0	0	0	0	0	0	0	1	0	1	1	0	1	0	0		0	0	0	0	0	1	1	0	0	0	0
1	64	165.5	59.5	21.72	2	0	2	0	0	1	0	0	1	0	0	0	0	0	0	0	0	0	0	1	0	1	0	0	0	1	0	1	1	0	1	0	0		0	0	0	0	0	1	0	1	1	0	100
1	68	174	63	20.81	2	0	3	1	0	1	0	0	0	0	0	0	0	0	0	0	0	0	0	1	0	0	0	0	0	1	0	1	1	0	1	0	0		0	0	0	0	0	1	1	0	0	0	0
1	65	165	59.5	21.85	1	0	4	1	0	1	0	1	0	0	0	0	0	0	0	0	0	0	0	0	0	0	0	0	0	1	0	1	0	0	0	0	1		0	0	0	0	0	1	1	0	0	0	0
1	45	168	77	27.28	2	0	2	0	0	1	0	0	0	0	0	0	0	0	0	0	0	0	1	0	0	0	0	0	0	1	0	1	1	0	0	1	0		0	0	0	0	0	1	1	0	0	0	0
0	76	145	49.5	23.54	4	1	3	1	1	3	1	1	0	0	0	0	0	0	0	0	0	0	0	0	0	0	0	0	0	1	0	1	1	0	1	0	0		0	0	0	0	0	1	1	0	0	0	0
0	61	165	56	20.57	1	0	4	1	0	1	0	1	0	0	0	0	0	0	0	0	0	0	0	1	0	0	0	0	0	1	0	1	0	0	0	0	1		0	0	0	0	0	1	1	0	0	0	0
1	45	163	66	24.84	4	1	4	1	1	3	1	0	1	0	0	0	1	0	0	0	0	1	0	0	0	0	0	0	0	1	0	1	1	0	1	0	0		1	1	0	0	0	0	0	1	0	1	288
1	66	158	64.6	25.88	1	0	3	1	0	1	0	0	0	0	1	0	1	0	0	0	0	1	0	1	0	0	0	0	0	1	0	1	1	0	0	1	0		0	0	0	0	0	1	0	1	0	1	72
1	64	160	69.15	27.01	2	0	3	1	0	1	0	1	0	0	0	0	0	0	0	0	0	0	0	0	0	0	0	0	0	1	0	1	1	0	0	1	0		0	0	0	0	0	1	1	0	0	0	0
1	48	162.5	63.8	24.16	2	0	2	0	0	1	0	1	0	0	0	0	1	0	0	0	0	0	0	0	0	0	0	0	0	1	0	1	1	1	0	1	0		0	0	0	0	0	1	1	0	0	0	0
1	60	169	66	23.11	1	0	3	1	0	2	1	1	0	0	0	0	0	0	0	0	0	0	0	0	0	1	0	0	0	1	0	1	1	0	0	1	0		0	0	0	0	0	1	1	0	0	0	0
1	56	169	70	24.51	2	0	2	0	0	1	0	0	0	0	0	0	0	0	0	0	0	0	0	0	0	0	0	0	0	1	0	1	1	0	1	0	0		0	0	0	0	0	1	1	0	0	0	0
1	65	170	60	20.76	2	0	4	1	1	3	1	1	1	0	0	0	1	0	0	0	0	0	0	0	0	0	0	0	0	1	0	1	1	0	1	0	0		0	0	0	0	0	0	0	1	0	1	196
1	62	171	67.8	23.19	4	1	1	0	0	1	0	0	0	0	0	0	0	0	0	0	0	0	0	1	0	0	0	0	0	1	0	1	1	0	1	0	0		0	0	0	0	0	1	1	0	0	0	0
0	67	156	64.6	26.55	2	0	2	0	0	1	0	1	1	0	1	0	0	0	0	0	0	0	0	0	0	0	0	0	0	1	0	1	1	0	0	1	0		0	0	0	0	0	1	1	0	0	0	0
1	69	165	62	22.77	1	0	2	0	0	1	0	0	0	0	0	1	1	0	0	0	0	0	0	0	0	0	0	0	0	1	0	1	1	0	0	1	0		0	0	0	0	0	1	1	0	0	0	0
0	39	160	55.95	21.86	1	0	4	1	1	3	1	1	0	0	0	1	0	0	0	0	0	0	0	0	0	0	0	0	0	1	0	1	1	1	1	0	0		1	0	0	0	1	1	0	1	0	1	250
1	75	160	76.3	29.8	1	0	2	0	0	1	0	0	0	0	0	0	0	0	0	0	0	0	1	0	0	0	0	0	0	1	0	1	1	0	0	1	0		0	0	0	0	0	1	1	0	0	0	0
1	49	165	56.8	20.86	1	0	4	1	0	2	1	0	0	0	0	0	1	0	0	0	0	0	0	0	0	0	0	0	0	1	0	1	1	0	0	1	0		0	0	0	0	0	1	1	0	0	0	0
1	66	155	62	25.81	1	0	2	0	0	2	1	0	0	0	0	0	0	0	0	0	0	0	0	1	0	0	0	0	0	1	0	1	1	1	0	1	0		0	0	0	0	1	1	0	1	1	0	100
0	68	151	55.5	24.34	1	0	2	0	0	2	1	0	0	0	0	1	1	0	0	0	0	0	1	0	0	0	0	1	0	1	0	1	1	0	1	0	0		0	0	0	0	0	1	1	0	0	0	0
1	54	173	79	26.4	2	0	2	0	0	1	0	1	1	0	0	0	1	0	0	0	0	0	0	1	0	0	0	0	0	1	0	1	1	1	1	0	0		0	0	0	0	0	1	0	1	1	0	138
1	75	166.2	70.55	25.54	1	0	2	0	0	1	0	1	0	0	0	0	0	0	0	0	0	0	1	0	0	0	0	0	0	1	0	1	1	0	1	0	0		0	0	0	0	0	1	1	0	0	0	0
0	77	157.2	57.55	23.29	2	0	2	0	0	1	0	1	1	0	1	0	0	0	0	0	0	0	1	0	0	1	0	0	0	1	0	1	1	0	1	0	0		0	0	0	0	0	1	0	1	1	0	105
0	71	147	50	23.14	1	0	3	1	0	2	1	1	0	0	1	0	0	0	0	0	0	0	0	0	0	0	0	0	0	1	0	1	1	0	1	0	0		0	0	0	0	1	1	0	1	0	1	122
0	65	156	66.8	27.45	2	0	2	0	0	1	0	0	1	0	0	0	0	0	0	0	0	0	1	0	0	0	0	0	0	1	0	1	1	0	0	1	0		0	0	0	0	0	1	0	1	0	1	126
1	58	161	61.5	23.73	1	0	3	1	0	1	0	0	0	0	0	0	0	0	0	0	0	0	0	1	0	0	0	0	0	1	0	1	1	1	1	0	0		0	0	0	0	0	1	1	0	0	0	0
1	63	171.6	72.8	24.72	2	0	1	0	0	1	0	1	0	0	0	0	1	0	0	0	0	0	0	0	0	0	0	0	0	1	0	1	1	0	1	0	0		0	0	0	0	0	0	0	1	0	1	204
1	58	165	67	24.61	2	0	4	1	0	2	1	1	0	1	0	1	1	0	0	0	0	0	0	1	0	0	0	1	0	1	0	1	1	0	1	0	0		0	0	0	0	0	1	1	0	0	0	0
1	72	158	65.9	26.4	1	0	3	1	0	1	0	1	0	0	0	0	0	0	0	0	0	0	0	0	0	0	1	1	0	1	0	1	1	0	1	0	0		0	0	0	0	0	1	1	0	0	0	0
1	51	175	84	27.43	1	0	2	0	0	1	0	0	0	0	0	0	1	0	0	0	0	0	0	0	0	0	0	0	0	1	0	1	1	0	0	1	0		0	0	0	0	0	1	1	0	0	0	0
1	58	147	80	37.02	2	0	3	1	0	1	0	1	0	0	0	0	1	0	0	1	0	0	0	0	0	0	0	0	0	1	0	1	1	1	1	0	0		0	0	0	0	0	1	1	0	0	0	0
1	52	165	70	25.71	2	0	2	0	0	1	0	0	0	0	0	0	0	0	0	0	0	1	1	1	0	0	0	0	0	1	0	1	1	0	1	0	0		0	0	0	0	0	1	0	1	0	1	98
1	67	173	78	26.06	2	0	2	0	0	1	0	1	0	0	0	0	0	0	0	0	0	0	0	1	0	0	0	0	0	1	0	1	1	0	1	0	0		0	0	0	0	0	1	1	0	0	0	0
1	63	165	85.2	31.29	1	0	2	0	0	1	0	1	0	0	0	0	0	0	0	0	0	0	1	1	0	0	0	0	0	1	0	1	1	0	1	0	0		0	0	0	0	0	1	0	1	1	0	117
1	60	168	79.85	28.29	2	0	2	0	0	1	0	0	1	0	0	0	1	0	0	0	0	0	1	0	0	1	0	0	0	1	0	1	1	0	1	0	0		0	0	0	0	0	1	1	0	0	0	0
0	52	156	62.95	25.87	1	0	3	1	0	1	0	1	1	0	0	0	0	0	0	0	0	0	0	0	0	1	0	0	0	1	0	1	1	0	1	0	0		0	0	0	0	0	1	0	1	0	1	108
1	54	165	66	24.24	2	0	2	0	0	1	0	1	1	0	1	0	0	0	0	0	0	0	0	0	0	1	0	1	0	1	0	1	1	0	1	0	0		0	0	0	0	0	1	1	0	0	0	0
1	59	178	56.2	17.74	3	1	3	1	0	2	1	1	1	0	0	1	0	0	0	0	0	0	0	1	0	1	0	1	0	1	0	1	1	0	1	0	0		0	0	0	0	0	0	0	1	0	1	123
0	65	153.3	55	23.4	4	1	4	1	0	2	1	1	0	0	0	0	0	0	0	0	0	0	0	0	0	0	0	0	0	1	0	1	1	0	1	0	0		0	0	0	0	0	1	1	0	0	0	0
0	57	154	55.5	23.4	3	1	3	1	0	2	1	0	1	0	1	0	0	0	0	0	0	0	1	0	0	0	0	0	0	1	0	1	1	0	1	0	0		0	0	0	0	1	1	0	1	1	0	83
1	70	165	67.4	24.76	1	0	2	0	0	1	0	0	0	0	0	0	0	0	0	0	0	0	0	0	0	0	0	0	0	1	0	1	1	0	0	1	0		0	0	0	0	0	1	1	0	0	0	0
0	77	165	60	22.04	4	1	4	1	1	3	1	1	0	0	0	0	0	0	0	0	0	0	0	0	0	1	0	0	0	1	0	1	1	0	0	1	0		0	0	0	0	0	1	1	0	0	0	0
1	54	165	72	26.45	2	0	2	0	0	1	0	0	0	0	0	0	0	0	0	0	0	0	0	0	0	0	0	0	0	1	0	1	1	0	1	0	0		0	0	0	0	0	1	0	1	0	1	93
0	68	155.4	57	23.6	3	1	3	1	0	1	0	0	1	0	0	0	0	0	0	0	0	0	0	1	0	0	0	0	0	1	0	1	1	0	1	0	0		0	0	0	0	0	0	0	1	0	1	109
1	62	180.5	83.75	25.71	1	0	2	0	0	1	0	1	0	0	1	0	1	0	0	0	0	0	0	0	0	0	0	0	0	1	0	1	1	0	0	1	0		0	0	0	0	0	1	1	0	0	0	0
1	75	165	71.9	26.41	1	0	4	1	1	3	1	0	0	0	0	0	0	0	0	0	0	0	0	0	0	0	0	0	0	1	0	1	1	0	0	1	0		0	0	0	0	0	1	1	0	0	0	0
0	64	149	57	25.67	3	1	3	1	0	2	1	1	0	0	0	0	0	0	0	0	0	0	0	0	0	0	0	0	0	1	0	1	1	1	0	1	0		0	0	0	0	0	1	1	0	0	0	0
0	48	151	51.75	22.7	2	0	3	1	0	2	1	0	0	0	0	0	0	0	0	0	0	0	1	1	0	0	0	0	0	1	0	1	1	0	1	0	0		0	0	0	0	0	1	1	0	0	0	0
1	50	168.8	62.9	22.08	1	0	2	0	0	1	0	0	0	0	0	0	0	0	0	0	0	0	1	1	0	0	0	0	0	1	0	1	1	0	1	0	0		0	0	0	0	0	1	1	0	0	0	0
1	63	161.7	59.65	22.81	2	0	2	0	0	1	0	0	0	0	0	0	0	0	0	0	0	0	1	0	0	0	0	0	0	1	0	1	0	0	0	0	1		0	0	0	0	0	1	1	0	0	0	0
1	69	162.1	64.05	24.38	1	0	2	0	0	1	0	0	0	0	0	0	0	0	0	0	0	0	0	0	0	0	0	0	0	1	0	1	1	0	0	1	0		0	0	0	0	0	1	1	0	0	0	0
0	52	152.4	59.35	25.55	1	0	2	0	0	2	1	1	0	0	0	0	0	0	0	0	0	0	1	0	0	0	0	0	0	1	0	1	1	0	0	1	0		0	0	0	0	0	1	1	0	0	0	0
1	41	170	72.5	25.09	1	0	3	1	0	1	0	1	1	0	1	0	1	0	0	0	0	0	0	0	0	0	0	0	0	1	0	1	1	1	1	0	0		0	0	0	0	0	1	1	0	0	0	0
1	68	161.2	66.25	25.5	1	0	2	0	0	1	0	1	1	0	0	0	0	0	0	0	0	0	0	0	0	0	0	0	0	1	0	1	1	0	0	1	0		0	0	0	0	0	1	1	0	0	0	0
0	61	141.1	55.6	27.93	2	0	2	0	0	1	0	0	1	0	1	0	1	0	0	0	0	0	0	0	0	0	0	0	0	1	0	1	1	0	1	0	0		0	0	0	0	0	1	1	0	0	0	0
1	67	167.9	66.25	23.5	3	1	3	1	0	1	0	1	0	0	0	0	0	0	0	0	0	0	1	1	0	1	0	1	0	1	0	1	1	0	1	0	0		0	0	0	0	0	1	1	0	0	0	0
0	72	156	59.5	24.45	3	1	3	1	0	2	1	0	0	0	0	0	0	0	0	0	0	0	0	0	0	0	0	0	0	1	0	1	1	0	1	0	0		0	0	0	0	0	0	0	1	0	1	227
0	52	160	61.15	23.89	1	0	3	1	0	1	0	0	0	0	0	0	0	0	0	0	0	0	1	0	0	0	0	0	0	1	0	1	0	0	0	0	1		0	0	0	0	0	0	0	1	0	1	56
0	62	151	48.95	21.47	1	0	2	0	0	1	0	0	1	0	0	0	0	0	0	0	0	0	0	0	0	0	0	0	0	1	0	1	1	0	1	0	0		0	0	0	0	0	1	1	0	0	0	0
1	58	171	81	27.7	1	0	4	1	0	2	1	0	0	0	0	0	1	0	0	0	0	0	0	0	0	0	0	0	0	1	0	1	1	1	0	1	0		0	0	0	0	0	1	1	0	0	0	0
1	54	169.5	73.05	25.43	1	0	2	0	0	1	0	0	0	0	0	0	0	0	0	0	0	0	0	0	0	0	0	0	0	1	0	1	0	0	0	0	1		0	0	0	0	0	1	1	0	0	0	0
1	65	165	71	26.08	3	1	3	1	1	3	1	0	0	0	0	0	1	0	0	0	0	0	0	1	0	0	1	0	0	1	0	1	1	0	1	0	0		0	0	0	0	0	1	0	1	0	1	147
1	59	164	69	25.65	3	1	3	1	0	1	0	1	0	0	0	0	0	0	0	0	0	0	0	0	0	0	0	0	0	1	0	1	1	0	0	1	0		0	0	0	0	0	1	1	0	0	0	0
0	62	148	50	22.83	1	0	2	0	0	1	0	1	1	0	1	0	0	0	0	0	0	0	0	1	0	1	0	0	0	1	0	1	1	0	1	0	0		0	0	0	0	0	1	0	1	1	0	93
1	66	166	67.45	24.48	1	0	3	1	0	1	0	1	1	0	0	0	1	0	0	0	0	0	0	0	0	0	0	1	0	1	0	1	1	0	0	1	0		0	0	0	0	0	1	1	0	0	0	0
1	68	165	64.5	23.69	2	0	2	0	0	1	0	1	1	1	0	0	0	0	0	0	0	0	0	1	0	0	0	0	0	1	0	1	1	0	0	1	0	박표원_valve_	0	0	0	0	0	0	0	1	0	1	143
0	70	152.3	50	21.56	1	0	2	0	0	1	0	1	1	0	0	0	1	0	0	0	0	0	0	0	0	0	0	0	0	1	0	1	1	0	1	0	0		0	0	0	0	0	1	0	1	1	0	56
1	58	162	72	27.43	2	0	3	1	0	2	1	1	0	0	0	0	1	0	0	0	0	0	0	1	0	0	0	0	0	1	0	1	1	0	1	0	0		0	0	0	0	0	1	0	1	1	0	173
1	67	170.5	68.1	23.43	1	0	2	0	0	1	0	1	0	0	0	0	0	0	0	0	0	0	1	1	0	0	0	0	0	1	0	1	1	0	0	1	0		0	0	0	0	0	1	1	0	0	0	0
0	59	151.5	58.8	25.62	1	0	2	0	0	1	0	0	0	0	0	0	0	0	0	0	0	0	0	0	0	0	0	0	0	1	0	1	0	0	0	0	1		0	0	0	0	0	1	1	0	0	0	0
0	73	165	65	23.88	4	1	3	1	1	3	1	0	0	0	0	0	0	0	0	0	0	0	0	0	0	0	0	0	0	1	0	1	1	1	1	0	0		0	0	0	1	0	1	0	1	1	0	89
0	59	165	51	18.73	2	0	3	1	1	3	1	1	1	0	0	0	0	0	0	0	0	0	0	0	0	0	0	0	0	1	0	1	1	0	1	0	0		0	0	0	0	0	1	1	0	0	0	0
1	61	165	64	23.51	3	1	2	0	0	1	0	0	0	0	0	0	0	0	0	0	0	0	0	0	0	0	0	0	0	1	0	1	1	0	0	1	0		0	0	0	0	0	0	0	1	0	1	236
1	72	166	72.3	26.24	2	0	2	0	0	1	0	1	1	0	0	0	0	0	0	0	0	0	0	0	0	0	0	1	0	1	0	1	1	0	0	1	0		0	0	0	0	0	0	0	1	0	1	124
1	58	168.7	67	23.54	2	0	3	1	0	1	0	0	1	0	0	0	1	0	0	0	0	0	0	1	0	0	0	0	0	1	0	1	1	1	1	0	0		0	0	0	0	0	1	1	0	0	0	0
1	75	165	59.5	21.85	2	0	4	1	0	2	1	0	0	0	0	0	0	0	0	0	0	0	0	1	0	1	0	0	0	1	0	1	1	0	1	0	0		0	0	0	0	0	1	0	1	0	1	145
1	57	165	74	27.18	1	0	3	1	0	1	0	0	0	0	0	0	0	0	0	0	0	0	1	0	0	0	0	0	0	1	0	1	0	0	0	0	1		0	0	0	0	0	1	1	0	0	0	0
1	47	172	79.7	26.94	1	0	2	0	0	1	0	0	0	0	0	0	1	0	0	0	0	0	1	0	0	0	0	0	0	1	0	1	1	0	1	0	0		0	0	0	0	0	1	0	1	1	0	132
0	59	147	40.5	18.74	1	0	3	1	1	3	1	1	0	0	0	0	0	0	0	0	0	0	0	0	0	1	0	1	0	1	0	1	1	1	0	1	0		0	0	0	0	0	1	0	1	1	0	192
1	65	172	76	25.69	2	0	2	0	0	1	0	1	0	0	0	0	0	0	0	0	0	0	0	0	0	0	0	0	0	1	0	1	1	0	1	0	0		0	0	0	0	0	1	0	1	1	0	72
1	64	165	65.75	24.15	1	0	3	1	0	2	1	1	1	0	0	0	0	0	0	0	0	0	0	0	0	1	0	0	0	1	0	1	1	0	1	0	0		0	0	0	0	0	1	1	0	0	0	0
1	66	168	70.2	24.87	1	0	2	0	0	1	0	1	1	0	0	0	1	0	0	0	0	0	1	1	0	0	0	1	0	1	0	1	1	0	0	1	0		0	0	0	0	0	1	1	0	0	0	0
1	50	163	65.5	24.65	1	0	2	0	0	1	0	0	1	0	0	0	0	0	0	0	0	0	1	0	0	0	0	1	0	1	0	1	1	0	0	1	0		0	0	0	0	0	1	1	0	0	0	0
1	64	164	70.3	26.14	1	0	2	0	0	1	0	1	1	0	0	0	0	0	0	0	0	0	0	0	0	0	0	0	0	1	0	1	1	1	0	1	0		0	0	0	0	0	1	1	0	0	0	0
1	58	169.5	68.4	23.81	2	0	2	0	0	1	0	0	0	0	1	0	0	0	0	0	0	0	0	0	0	0	0	0	0	1	0	1	1	0	0	1	0		0	0	0	0	0	1	1	0	0	0	0
1	52	166.7	64.4	23.17	1	0	4	1	1	3	1	0	0	0	0	0	0	0	0	0	0	0	0	0	0	0	0	0	0	1	0	1	1	1	0	1	0		0	0	0	1	0	1	0	1	1	0	101
0	74	158	59.5	23.83	1	0	2	0	0	1	0	1	0	0	0	0	0	0	0	0	0	0	0	0	0	0	0	1	0	1	0	1	1	0	0	1	0		0	0	0	0	0	1	1	0	0	0	0
1	59	170	71.55	24.76	1	0	2	0	0	1	0	1	0	0	0	0	0	0	0	0	0	0	1	1	0	0	0	0	0	1	0	1	1	0	0	1	0		0	0	0	0	0	1	1	0	0	0	0
0	56	156	51.7	21.24	1	0	4	1	0	2	1	1	0	0	1	0	0	0	0	0	0	0	1	1	0	0	0	0	0	1	0	1	1	0	0	1	0		0	0	0	0	0	1	1	0	0	0	0
1	53	169	60.5	21.18	4	1	4	1	1	3	1	0	1	0	0	0	1	0	0	0	0	0	0	1	0	0	0	0	0	1	0	1	1	0	0	1	0		0	0	0	0	0	1	0	1	0	1	119
0	63	165	58	21.3	1	0	2	0	0	1	0	1	1	0	0	0	0	0	0	0	0	0	0	0	0	0	0	0	0	1	0	1	1	0	1	0	0		0	0	0	0	0	1	1	0	0	0	0
1	61	156	42.9	17.63	1	0	3	1	0	2	1	1	0	0	0	0	0	0	0	0	0	0	0	0	0	0	0	0	0	1	0	1	0	0	0	0	1		0	0	0	0	0	1	1	0	0	0	0
1	56	165	73	26.81	1	0	2	0	0	1	0	0	0	0	0	0	0	0	0	0	0	0	0	1	0	0	0	1	0	1	0	1	1	0	0	1	0		0	0	0	0	0	1	1	0	0	0	0
0	65	165	64	23.51	2	0	3	1	1	3	1	0	0	0	0	0	0	0	0	0	0	0	0	1	0	0	0	0	0	1	0	1	1	0	1	0	0		0	0	0	0	0	1	1	0	0	0	0
1	52	160	72.5	28.32	1	0	3	1	0	1	0	1	0	0	1	0	1	0	0	1	0	0	0	0	0	0	0	0	0	1	0	1	1	0	1	0	0		0	0	0	0	0	1	1	0	0	0	0
1	62	158	70.1	28.08	3	1	3	1	0	1	0	1	0	0	0	0	0	0	0	0	0	0	0	0	0	0	0	0	0	1	0	1	1	0	0	1	0		0	0	0	0	0	1	1	0	0	0	0
1	62	165	80	29.38	4	1	4	1	1	3	1	1	1	1	0	0	0	PD	1	0	0	0	0	0	0	0	0	0	0	1	0	1	1	0	1	0	0		1	0	0	0	0	1	0	1	1	0	97
1	50	170	75.35	26.07	2	0	2	0	0	1	0	0	0	0	0	1	1	0	0	0	0	0	0	0	0	0	0	0	0	1	0	1	1	1	0	1	0		0	0	0	0	0	1	1	0	0	0	0
1	52	164	73	27.14	1	0	2	0	0	1	0	1	0	0	0	0	1	0	0	0	0	0	0	0	0	0	0	0	0	1	0	1	1	0	0	1	0		0	0	0	0	0	1	1	0	0	0	0
1	69	165	71	26.08	1	0	4	1	0	2	1	1	0	0	0	0	0	0	0	0	0	0	0	0	0	0	0	0	0	1	0	1	1	0	0	1	0		0	0	0	0	0	1	0	1	1	0	55
1	63	165	67	24.61	2	0	3	1	0	2	1	1	1	0	0	0	1	0	0	0	0	0	0	1	0	0	0	0	0	1	0	1	1	0	1	0	0		0	0	0	0	0	1	1	0	0	0	0
1	30	182	79	23.85	3	1	3	1	0	2	1	1	0	0	0	0	1	0	0	0	0	0	0	0	0	0	0	0	0	1	0	1	1	1	0	1	0		0	0	0	0	0	1	1	0	0	0	0
0	71	159	57.05	22.57	1	0	4	1	1	3	1	1	1	0	0	0	0	0	0	0	0	0	0	0	0	0	0	0	0	1	0	1	1	0	1	0	0		0	0	0	0	0	1	0	1	0	1	204
1	68	169.5	78.65	27.38	1	0	3	1	0	2	1	1	0	1	1	1	0	0	0	0	0	0	1	1	0	0	0	0	0	1	0	1	1	0	1	0	0		0	0	0	0	0	1	1	0	0	0	0
0	85	165	50	18.37	1	0	2	0	1	3	1	1	0	0	0	0	0	0	0	0	0	0	0	0	0	0	0	0	0	1	0	1	1	1	0	1	0		0	0	0	0	1	1	0	1	1	0	93
1	66	172	76.35	25.81	1	0	2	0	0	1	0	0	1	0	0	0	0	0	0	0	0	0	0	0	0	0	0	0	0	1	0	1	1	0	1	0	0		0	1	0	0	0	1	0	1	0	1	168
1	63	168	61.6	21.83	1	0	2	0	0	1	0	0	0	0	0	0	0	0	0	0	0	0	0	0	0	0	0	0	0	1	0	1	1	0	0	1	0		0	0	0	0	0	1	1	0	0	0	0
1	53	170	76.9	26.61	3	1	3	1	0	2	1	1	0	0	1	0	1	0	0	0	0	0	0	0	0	0	0	0	0	1	0	1	1	1	1	0	0		0	0	0	0	0	1	1	0	0	0	0
1	82	162	66.2	25.22	4	1	4	1	1	3	1	1	1	0	0	0	0	0	0	0	0	0	0	0	0	0	0	1	0	1	0	1	1	1	1	0	0		0	0	0	0	0	1	1	0	0	0	0
0	64	165	58	21.3	3	1	3	1	1	3	1	1	1	0	0	0	0	0	0	0	0	0	0	0	0	0	0	0	0	1	0	1	1	0	1	0	0		0	0	0	0	0	1	1	0	0	0	0
0	57	152	64.25	27.81	2	0	3	1	0	2	1	1	1	0	0	0	0	0	0	0	0	0	1	1	0	0	0	0	0	1	0	1	1	0	1	0	0		0	0	0	0	0	1	1	0	0	0	0
1	68	162	65.2	24.84	1	0	2	0	0	1	0	1	1	0	0	0	0	0	0	0	0	0	1	0	0	1	0	1	0	1	0	1	1	0	0	1	0		0	0	0	0	0	1	1	0	0	0	0
1	60	157	71.55	29.03	2	0	3	1	0	2	1	0	0	0	0	0	0	0	0	0	0	0	0	0	0	1	0	1	0	1	0	1	1	0	1	0	0		0	0	0	0	0	1	1	0	0	0	0
1	57	165	62	22.77	4	1	4	1	1	3	1	0	0	0	0	0	1	0	0	0	0	0	0	0	0	0	0	0	0	1	0	1	1	0	1	0	0		0	0	0	0	0	0	0	1	0	1	142
1	66	173.5	68.95	22.91	1	0	3	1	0	1	0	1	1	0	1	0	0	0	0	0	0	0	0	0	0	0	0	0	0	1	0	1	1	0	1	0	0		0	0	0	0	0	1	1	0	0	0	0
0	69	165	56.6	20.79	2	0	2	0	0	2	1	0	1	0	0	1	0	0	0	0	0	0	0	0	0	1	0	0	0	1	0	1	1	0	1	0	0		0	0	0	0	0	1	1	0	0	0	0
0	58	146.7	52	24.16	2	0	3	1	0	1	0	1	1	0	0	0	0	0	0	0	0	0	0	0	0	1	0	0	0	1	0	1	1	0	1	0	0		0	0	0	0	0	1	1	0	0	0	0
0	66	153	58.3	24.9	2	0	2	0	0	1	0	1	0	0	0	0	0	0	0	0	0	0	0	0	0	0	0	0	0	1	0	1	1	1	0	1	0		0	0	0	0	0	1	1	0	0	0	0
1	56	171	83.85	28.68	1	0	4	1	0	2	1	0	0	0	0	0	1	0	0	0	0	0	0	0	0	0	0	0	0	1	0	1	1	0	0	1	0		0	0	0	0	0	1	1	0	0	0	0
0	62	146.2	57	26.67	3	1	3	1	1	3	1	0	1	0	0	0	0	0	0	0	0	0	0	0	0	0	0	1	0	1	0	1	1	0	1	0	0		0	0	0	0	0	0	0	1	0	1	160
1	73	157	53	21.5	1	0	3	1	1	3	1	0	0	0	0	0	0	0	0	0	0	1	0	0	0	0	0	0	0	1	0	1	1	0	1	0	0		0	0	0	0	0	1	1	0	0	0	0
1	63	167.9	74.4	26.39	1	0	3	1	0	1	0	0	1	0	1	0	1	0	0	0	0	0	0	1	0	0	0	0	0	1	0	1	1	0	1	0	0		0	0	0	0	0	1	0	1	0	1	88
0	73	165	40	14.69	2	0	4	1	1	3	1	1	0	0	0	0	0	0	0	0	0	0	0	0	0	0	0	0	0	1	0	1	0	0	0	0	1		0	0	0	0	1	0	0	1	0	1	162
1	56	165	76	27.92	1	0	4	1	1	3	1	1	0	0	0	0	0	0	0	0	0	0	0	0	0	1	0	0	0	1	0	1	1	0	1	0	0		0	0	0	0	1	1	1	0	0	0	0
0	67	149	47.2	21.26	1	0	2	0	0	1	0	0	0	0	0	0	0	0	0	0	0	0	0	0	0	0	0	0	0	1	0	1	1	1	0	1	0		0	0	0	0	0	1	1	0	0	0	0
1	60	168.9	74.7	26.19	1	0	3	1	0	1	0	1	0	0	1	0	1	0	0	0	0	0	0	0	0	0	0	1	0	1	0	1	1	0	0	1	0		0	0	0	0	0	1	1	0	0	0	0
0	53	158.2	62.05	24.79	2	0	2	0	0	1	0	0	1	0	0	0	0	0	0	0	0	0	0	0	0	0	0	0	0	1	0	1	1	0	1	0	0		0	0	0	0	0	1	1	0	0	0	0
1	61	164	64.6	24.02	1	0	3	1	0	2	1	0	1	0	1	0	0	0	0	0	0	0	0	0	0	0	0	0	0	1	0	1	1	0	1	0	0		0	0	0	0	0	1	1	0	0	0	0
1	59	179.3	72.65	22.6	1	0	3	1	0	1	0	0	1	0	0	0	1	0	0	0	0	0	0	0	0	0	0	0	0	1	0	1	1	0	1	0	0		0	0	0	0	0	1	1	0	0	0	0
1	65	158	59.4	23.79	2	0	3	1	0	1	0	0	0	0	0	0	0	0	0	0	0	0	0	0	0	0	0	0	0	1	0	1	1	0	1	0	0		0	0	0	0	0	1	1	0	0	0	0
0	69	156	55.5	22.81	4	1	4	1	0	2	1	1	1	0	0	0	0	0	0	0	0	0	0	1	0	0	0	0	0	1	0	1	1	1	1	0	0		0	0	0	0	1	0	0	1	0	1	238
1	58	179.9	82.65	25.54	1	0	4	1	1	3	1	0	0	0	0	0	1	0	0	0	0	0	1	0	0	0	0	0	0	1	0	1	0	0	0	0	1		0	0	0	0	0	1	1	0	0	0	0
1	67	165	61.5	22.59	3	1	4	1	0	2	1	1	0	0	1	0	0	0	0	0	0	0	0	0	0	0	0	0	0	1	0	1	1	1	1	0	0		0	0	0	1	0	1	1	0	0	0	0
0	52	159.6	80.71	31.69	2	0	2	0	0	2	1	0	1	0	1	0	0	0	0	0	0	0	1	1	0	0	0	0	0	1	0	1	1	0	1	0	0		0	0	0	0	0	1	1	0	0	0	0
0	73	146	54	25.33	2	0	3	1	0	1	0	1	0	0	0	0	0	0	0	0	0	0	0	0	0	0	0	0	0	1	0	1	1	0	0	1	0		0	0	0	0	0	1	1	0	0	0	0
1	62	163	73.3	27.59	1	0	2	0	0	1	0	1	0	0	0	0	0	0	0	0	0	0	0	0	0	1	0	0	0	1	0	1	1	0	1	0	0		0	0	0	0	0	1	1	0	0	0	0
0	70	156	52.5	21.57	2	0	4	1	1	3	1	0	0	0	0	0	0	0	0	0	0	0	0	0	0	0	0	0	0	1	0	1	1	0	1	0	0		0	0	0	0	0	1	1	0	0	0	0
1	59	161	63.45	24.48	1	0	3	1	0	1	0	0	1	0	0	0	0	0	0	0	0	0	0	0	0	0	0	1	0	1	0	1	1	0	1	0	0		0	0	0	0	0	1	1	0	0	0	0
1	59	168	73.1	25.9	4	1	4	1	0	2	1	0	1	0	0	0	0	0	0	0	0	0	0	0	0	0	0	0	0	1	0	1	0	0	0	0	1		0	0	0	0	0	1	1	0	0	0	0
1	58	179	70.6	22.03	1	0	3	1	1	3	1	0	1	0	0	0	1	0	0	0	0	0	0	0	0	0	0	0	0	1	0	1	1	0	1	0	0		0	0	0	0	0	1	0	1	0	1	135
0	72	154.5	62.75	26.29	1	0	2	0	0	1	0	0	0	0	0	0	0	0	0	0	0	0	0	1	0	0	0	0	0	1	0	1	1	0	1	0	0		0	0	0	0	0	1	1	0	0	0	0
0	72	149.5	57.95	25.93	2	0	2	0	0	1	0	1	0	0	0	0	0	0	0	0	0	0	0	0	0	0	0	0	0	1	0	1	1	0	0	1	0		0	0	0	0	0	1	1	0	0	0	0
0	70	149	54.35	24.48	2	0	4	1	0	2	1	0	0	0	0	0	0	0	0	0	0	0	0	0	0	0	0	0	0	1	0	1	1	1	0	1	0		0	0	0	0	0	1	1	0	0	0	0
1	80	171.5	74.15	25.21	1	0	2	0	0	1	0	0	0	0	1	0	0	0	0	0	0	0	0	0	0	0	0	0	0	1	0	1	1	1	1	0	0		0	0	0	0	0	1	1	0	0	0	0
1	63	172	60.5	20.45	4	1	1	0	0	1	0	0	1	0	0	0	0	0	0	0	0	0	0	1	0	0	0	1	0	1	0	1	1	0	1	0	0		0	0	0	0	0	1	0	1	0	1	120
1	71	163.5	63.9	23.9	2	0	3	1	0	1	0	1	0	0	0	0	0	0	0	0	0	0	0	0	0	0	0	0	0	1	0	1	1	0	1	0	0		0	0	0	0	0	1	1	0	0	0	0
1	49	159.4	61.85	24.34	1	0	2	0	0	1	0	1	1	0	0	0	1	0	0	0	0	0	0	0	0	0	0	0	0	1	0	1	1	1	1	0	0		0	0	0	0	0	1	1	0	0	0	0
1	62	171	76.05	26.01	2	0	2	0	0	1	0	1	1	0	0	0	0	0	0	0	0	0	0	1	0	1	0	0	0	1	0	1	1	1	1	0	0		0	0	0	0	0	1	1	0	0	0	0
1	68	162.5	62.7	23.74	1	0	3	1	0	1	0	0	1	0	0	1	0	0	0	0	0	0	1	1	0	0	0	0	0	1	0	1	1	0	1	0	0		0	0	0	0	0	0	0	1	0	1	125
1	65	165	66	24.24	1	0	3	1	0	1	0	0	0	0	0	0	1	0	0	0	0	0	0	0	0	0	0	0	0	1	0	1	1	0	0	1	0		0	0	0	0	0	1	1	0	0	0	0
1	84	163.7	60	22.39	3	1	3	1	1	3	1	0	0	0	0	0	1	0	0	0	0	0	0	0	0	0	0	0	0	1	0	1	1	0	1	0	0		1	0	0	1	0	0	0	1	0	1	196
0	62	165	59.65	21.91	3	1	3	1	1	3	1	0	1	0	0	0	0	0	0	0	0	0	1	0	0	0	0	0	0	1	0	1	1	0	1	0	0		0	0	0	1	0	0	0	1	0	1	182
0	71	156	50.55	20.77	3	1	3	1	0	1	0	0	1	0	0	0	0	0	0	0	0	0	0	0	0	0	0	1	0	1	0	1	1	0	1	0	0		0	0	0	0	0	0	0	1	0	1	172
1	40	170	68.8	23.81	1	0	3	1	1	3	1	0	0	0	0	0	1	0	0	0	0	0	0	0	0	0	0	0	0	1	0	1	1	0	1	0	0		0	0	0	0	0	0	0	1	0	1	114
1	67	165	69	25.34	1	0	4	1	0	2	1	1	1	0	0	0	0	0	0	0	0	0	0	0	0	1	0	0	0	1	0	1	1	0	1	0	0		0	0	0	0	0	1	1	0	0	0	0
1	61	164	64.2	23.87	1	0	3	1	0	2	1	0	1	0	0	0	0	0	0	0	0	0	0	0	0	0	0	0	0	1	0	1	1	0	1	0	0		0	0	0	0	0	1	1	0	0	0	0
0	76	165	65.5	24.06	3	1	3	1	1	3	1	1	1	1	0	0	0	HD	1	0	0	0	0	0	0	0	0	0	0	1	0	1	1	1	1	0	0		0	0	0	1	0	0	0	1	0	1	113
1	63	165	60	22.04	4	1	4	1	1	3	1	1	1	0	0	0	0	0	0	0	0	0	0	0	0	0	0	0	0	1	0	1	1	1	1	0	0		0	0	0	0	1	1	0	1	1	0	99
1	59	160.5	56.65	21.99	4	1	4	1	1	3	1	1	0	0	0	0	0	0	0	0	0	0	0	0	0	0	0	0	0	1	0	1	1	0	1	0	0		0	0	0	0	0	1	0	1	0	1	95
1	57	163.5	64	23.94	2	0	2	0	0	1	0	1	0	0	1	0	0	0	0	0	0	0	0	0	0	0	0	0	0	1	0	2	1	1	1	0	0		0	0	0	0	0	1	0	1	0	1	90
1	59	162	63.7	24.27	2	0	2	0	0	1	0	1	1	1	0	0	0	PD	1	0	0	0	0	1	0	0	0	0	0	1	0	2	1	0	0	1	0		0	0	0	0	0	1	1	0	0	0	0
1	56	168	75	26.57	2	0	2	0	0	1	0	1	0	0	0	0	0	0	0	0	0	0	0	0	0	0	0	0	0	1	0	2	1	0	0	1	0		0	0	0	0	0	1	1	0	0	0	0
0	61	158.3	61.3	24.46	1	0	1	0	0	1	0	1	0	0	0	0	0	0	0	0	0	0	0	0	0	0	0	0	0	1	0	2	1	0	1	0	0		0	0	0	0	0	1	1	0	0	0	0
1	70	172	70.95	23.98	4	1	4	1	1	3	1	0	0	0	0	0	1	0	0	0	0	0	1	1	0	1	0	0	0	1	0	2	1	0	1	0	0		1	0	1	0	1	1	0	1	0	1	109
1	70	165	57	20.94	1	0	2	0	0	1	0	0	1	0	0	0	0	0	0	0	0	0	0	0	0	0	0	0	0	1	0	2	1	0	0	1	0		0	0	0	0	0	1	1	0	0	0	0
0	62	165	55	20.2	1	0	4	1	0	2	1	1	0	0	0	0	0	0	0	0	0	0	1	0	0	0	0	0	0	1	0	2	0	0	0	0	1		0	0	0	0	0	1	1	0	0	0	0
1	60	168	77.5	27.46	1	0	3	1	1	3	1	1	0	0	0	0	0	0	0	0	0	0	0	0	0	0	0	0	0	1	0	2	0	0	0	0	1		0	0	0	0	0	1	1	0	0	0	0
1	53	163	60.2	22.66	3	1	1	0	1	3	1	1	0	0	0	0	1	0	0	0	0	0	0	0	0	0	0	0	0	1	0	2	1	0	1	0	0		0	0	0	0	0	1	0	1	0	1	106
1	47	169.5	72.2	25.13	1	0	3	1	1	3	1	1	0	0	1	0	1	0	0	0	0	1	0	0	0	0	0	0	0	1	0	2	1	0	1	0	0		0	0	0	0	0	1	1	0	0	0	0
1	58	163	64.85	24.41	2	0	3	1	0	1	0	0	1	0	1	0	1	0	0	0	0	0	0	1	0	0	0	0	0	1	0	2	1	0	1	0	0		0	0	0	0	0	1	1	0	0	0	0
1	47	164.7	58.4	21.53	2	0	1	0	0	1	0	1	0	0	0	0	0	0	0	0	0	0	1	1	0	0	0	0	0	1	0	2	1	0	0	1	0		0	0	0	0	0	1	0	1	0	1	87
1	68	157.5	48.75	19.65	1	0	3	1	0	2	1	1	1	0	0	0	0	0	0	0	0	0	0	0	0	0	0	0	0	1	0	2	1	0	1	0	0		0	1	0	0	1	1	0	1	0	1	273
1	75	174	80	26.42	1	0	2	0	0	2	1	1	0	0	0	0	0	0	0	0	0	0	1	1	0	0	0	0	0	1	0	2	1	0	1	0	0		0	0	0	1	0	0	0	1	0	1	110
1	59	172	72.55	24.52	1	0	2	0	0	1	0	0	0	0	0	0	0	0	0	0	0	0	0	1	0	0	0	0	0	1	0	2	1	0	1	0	0		0	0	0	0	0	1	0	1	0	1	90
1	65	176.5	69.8	22.41	1	0	4	1	0	2	1	1	1	0	0	0	0	0	0	0	0	1	0	1	0	0	0	0	0	1	0	2	1	0	1	0	0		0	0	0	0	1	1	0	1	0	1	147
1	74	171	88.5	30.27	1	0	4	1	0	2	1	1	0	0	0	0	0	0	0	0	0	0	0	0	0	0	0	0	1	1	0	2	1	0	1	0	0		0	0	0	0	0	1	0	1	1	0	254
1	77	160.1	60.8	23.72	1	0	3	1	0	2	1	1	0	0	0	0	0	0	0	0	0	0	1	1	0	0	0	0	0	1	0	2	1	1	0	1	0		0	0	0	0	0	1	1	0	0	0	0
0	65	155.8	53.85	22.18	2	0	2	0	0	1	0	1	1	0	0	0	0	0	0	0	0	0	1	1	0	0	0	0	0	1	0	2	1	0	1	0	0		0	0	0	0	0	1	0	1	0	1	175
0	73	159.2	67.45	26.61	1	0	2	0	0	1	0	0	0	0	0	0	0	0	0	0	0	0	0	0	0	0	0	0	0	1	0	2	0	0	0	0	1		0	0	0	0	0	1	1	0	0	0	0
0	59	150	63.75	28.33	3	1	3	1	1	3	1	1	1	0	0	0	0	0	0	0	0	0	0	0	0	1	0	0	0	1	0	2	1	0	1	0	0		0	0	0	0	0	1	0	1	0	1	118
0	73	157.4	59.8	24.14	1	0	4	1	1	3	1	1	1	0	1	0	0	0	0	0	0	0	0	0	0	0	0	1	0	1	0	2	1	0	1	0	0		0	0	0	0	0	1	1	0	0	0	0
1	49	170	78	26.99	1	0	2	0	0	1	0	1	0	0	1	0	1	0	0	0	0	0	0	0	0	0	0	0	0	1	0	2	1	0	1	0	0		0	0	0	0	0	1	1	0	0	0	0
1	51	172	70	23.66	3	1	3	1	0	2	1	1	1	0	0	0	0	0	0	0	0	0	0	1	0	0	0	0	0	1	0	2	1	1	1	0	0		0	0	0	0	0	1	1	0	0	0	0
0	66	159.6	70	27.48	1	0	2	0	1	3	1	1	0	0	0	0	0	0	0	0	0	0	0	0	0	0	0	0	0	1	0	2	1	0	1	0	0		0	0	0	0	0	1	1	0	0	0	0
0	62	153	53.9	23.03	1	0	3	1	1	3	1	0	1	0	0	0	0	0	0	0	0	1	0	0	0	0	0	0	0	1	0	2	1	0	1	0	0		0	0	0	0	0	1	1	0	0	0	0
0	71	165	52.4	19.25	2	0	4	1	1	3	1	0	0	0	0	0	0	0	0	0	0	0	0	0	0	0	0	0	0	1	0	2	1	0	1	0	0		0	0	0	0	0	1	0	1	1	0	30
1	70	165	59	21.67	1	0	4	1	0	2	1	1	1	0	0	0	0	0	0	0	0	0	0	1	0	0	0	0	0	1	0	2	1	1	1	0	0		0	0	0	0	0	1	0	1	1	0	91
0	62	153	57	24.35	1	0	3	1	0	1	0	1	0	0	0	0	0	0	0	0	0	0	0	0	0	0	0	0	0	1	0	2	1	1	0	1	0		0	0	0	0	1	1	1	0	0	0	0
0	65	145.2	55.6	26.37	1	0	4	1	0	2	1	1	0	0	0	0	0	0	0	0	0	0	0	0	0	0	0	0	0	1	0	2	1	0	0	1	0		0	0	0	0	0	1	1	0	0	0	0
0	78	165	54	19.83	1	0	3	1	0	2	1	1	0	0	1	0	0	0	0	0	0	0	1	0	0	0	0	0	0	1	0	2	1	0	1	0	0		0	0	0	0	0	1	1	0	0	0	0
0	42	155	70	29.14	1	0	2	0	0	1	0	0	0	0	0	0	1	0	0	0	0	0	1	0	0	0	0	0	0	1	0	2	1	1	0	1	0		0	0	0	0	0	1	1	0	0	0	0
1	66	165	54	19.83	3	1	3	1	0	2	1	1	1	0	0	0	0	0	0	0	0	0	0	1	0	1	0	1	0	1	0	2	1	0	1	0	0		0	0	0	0	0	0	0	1	0	1	201
1	59	165	73	26.81	1	0	2	0	0	1	0	0	0	0	1	0	0	0	0	0	0	0	1	0	0	0	0	0	0	1	0	2	0	0	0	0	1		0	0	0	0	0	1	1	0	0	0	0
1	58	165	65.5	24.06	1	0	1	0	0	1	0	1	0	0	0	0	1	0	0	0	0	0	1	0	0	0	0	0	0	1	0	2	0	0	0	0	1		0	0	0	0	0	1	1	0	0	0	0
1	49	166.5	74.6	26.91	1	0	3	1	1	3	1	1	0	0	0	0	0	0	0	0	0	0	0	0	0	0	0	0	0	1	0	2	1	0	0	1	0		0	0	0	0	0	1	1	0	0	0	0
1	68	171.1	69.85	23.86	1	0	2	0	0	1	0	0	0	0	0	0	0	0	0	0	0	0	1	0	0	0	0	0	0	1	0	2	1	0	0	1	0		0	0	0	0	0	1	1	0	0	0	0
1	77	169	64.1	22.44	2	0	2	0	0	1	0	1	1	0	0	0	0	0	0	0	0	0	0	0	0	0	0	0	1	1	0	2	1	0	1	0	0		0	0	0	0	0	1	1	0	0	0	0
1	63	165	59.7	21.93	1	0	1	0	0	1	0	0	0	0	1	0	0	0	0	0	0	0	0	0	0	1	0	0	0	1	0	2	0	0	0	0	1		0	0	0	0	0	1	1	0	0	0	0
1	34	165	91	33.43	1	0	3	1	0	2	1	1	1	0	1	0	1	0	0	0	0	0	0	1	0	0	0	0	0	1	0	2	1	0	1	0	0		0	0	0	0	0	1	1	0	0	0	0
1	63	164.2	70	25.96	1	0	3	1	0	2	1	1	1	0	1	0	1	0	0	0	0	0	0	0	0	1	0	0	0	1	0	2	1	0	1	0	0		0	0	0	0	0	1	1	0	0	0	0
1	70	165	78	28.65	1	0	3	1	0	2	1	1	1	0	0	0	1	0	0	0	0	0	0	0	0	0	0	0	0	1	0	2	1	1	1	0	0		0	0	0	0	0	1	0	1	1	0	64
1	66	168	69.1	24.48	3	1	3	1	0	1	0	1	0	0	0	0	0	0	0	0	0	0	0	0	0	0	0	0	0	1	0	2	1	0	1	0	0		0	0	0	0	0	1	0	1	0	1	121
1	52	169.5	66.8	23.25	1	0	2	0	0	1	0	0	1	0	0	0	0	0	0	0	0	0	0	1	0	0	0	0	0	1	0	2	1	0	1	0	0		0	0	0	0	0	1	0	1	0	1	111
1	59	165	63	23.14	1	0	4	1	1	3	1	0	0	0	0	0	0	0	0	0	0	0	1	0	0	0	0	0	0	1	0	2	0	0	0	0	1		0	0	0	0	0	1	1	0	0	0	0
1	63	165	75	27.55	4	1	4	1	1	3	1	0	0	0	0	0	0	0	0	0	0	0	1	1	1	1	0	0	0	1	0	2	1	1	1	0	0		1	1	1	0	1	1	0	1	0	1	248
1	58	165	70	25.71	2	0	3	1	1	3	1	1	0	0	0	0	1	0	0	0	0	0	0	0	0	0	0	0	0	1	0	2	1	0	1	0	0		0	0	0	0	0	1	1	0	0	0	0
0	66	152.1	55.15	23.84	2	0	2	0	0	1	0	0	1	0	0	0	0	0	0	0	0	0	0	0	0	0	0	1	0	1	0	2	1	0	1	0	0		0	0	0	0	0	1	1	0	0	0	0
1	67	165	69.7	25.6	1	0	4	1	0	2	1	1	1	0	0	0	0	0	0	0	0	0	0	0	0	1	0	1	0	1	0	2	1	0	1	0	0		0	0	0	0	0	1	1	0	0	0	0
1	70	165	68	24.98	2	0	4	1	0	2	1	0	0	0	0	0	0	0	0	0	0	0	0	0	0	0	0	0	0	1	0	2	1	1	0	1	0		0	0	0	0	1	1	0	1	1	0	104
0	74	165	65	23.88	1	0	3	1	0	2	1	1	1	0	0	0	0	0	0	0	0	0	0	0	0	0	0	0	0	1	0	2	1	0	1	0	0		0	0	0	0	0	1	1	0	0	0	0
0	69	165	45	16.53	3	1	4	1	1	3	1	1	1	1	0	0	0	HD	1	0	0	0	0	0	0	0	0	1	0	1	0	2	1	0	0	1	0		0	0	0	0	0	1	1	0	0	0	0
0	59	165	57	20.94	3	1	3	1	0	2	1	0	1	0	0	0	0	0	0	0	0	0	0	0	0	0	0	0	0	1	0	2	0	0	0	0	1		0	0	0	0	0	1	1	0	0	0	0
0	76	151	50.85	22.3	1	0	4	1	0	2	1	0	0	0	0	0	1	0	0	0	0	0	0	0	0	0	0	0	0	1	0	2	0	0	0	0	1		0	0	0	0	0	1	1	0	0	0	0
1	64	166	58	21.05	2	0	3	1	0	2	1	0	1	0	0	0	0	0	0	0	0	0	0	0	0	0	1	1	0	1	0	2	1	0	1	0	0		0	0	0	0	0	1	1	0	0	0	0
1	45	162	77.2	29.42	3	1	3	1	0	2	1	0	0	0	0	0	0	0	0	0	0	0	0	0	0	0	0	0	0	1	0	2	1	0	1	0	0		0	0	0	0	0	1	0	1	0	1	85
0	71	152	56.95	24.65	1	0	3	1	0	2	1	0	1	0	0	0	0	0	0	0	0	0	1	1	0	0	0	0	0	1	0	2	1	0	1	0	0		0	0	0	0	0	1	1	0	0	0	0
0	75	152	40	17.31	4	1	4	1	0	2	1	1	1	0	0	1	0	0	0	0	0	0	0	0	0	0	0	0	0	1	0	2	1	0	1	0	0		0	0	0	0	0	1	0	1	0	1	85
1	57	166.3	63.35	22.91	1	0	2	0	0	1	0	1	1	0	0	0	0	0	0	0	0	0	0	0	0	0	0	0	1	1	0	2	1	0	1	0	0		0	0	0	0	0	1	1	0	0	0	0
0	66	155	65.6	27.3	1	0	4	1	0	2	1	1	0	0	0	0	1	0	0	0	0	0	0	1	0	0	0	0	0	1	0	2	1	0	1	0	0		0	0	0	0	0	1	1	0	0	0	0
1	70	169.5	66	22.97	2	0	3	1	0	2	1	0	0	1	0	0	0	0	0	0	0	0	0	0	0	0	0	1	0	1	0	2	1	0	1	0	0		0	0	0	0	0	1	0	1	1	0	70
1	62	170	75	25.95	2	0	2	0	0	1	0	0	0	0	0	0	0	0	0	0	0	0	0	0	0	0	0	0	0	1	0	2	1	0	1	0	0		0	0	0	0	0	0	0	1	0	1	150
1	73	169	68.25	23.9	2	0	2	0	0	1	0	1	1	0	0	1	0	0	0	0	0	0	0	0	0	0	0	1	0	1	0	2	1	0	0	1	0		0	0	0	0	0	1	1	0	0	0	0
0	76	165	60	22.04	1	0	2	0	0	1	0	0	0	0	0	0	0	0	0	0	0	0	0	0	0	0	0	0	0	1	0	2	1	0	1	0	0		0	0	0	0	0	1	1	0	0	0	0
1	50	168.2	68.75	24.3	1	0	2	0	0	1	0	0	0	0	0	0	0	0	0	0	0	0	0	0	0	0	0	0	0	1	0	2	1	1	0	1	0		0	0	0	0	0	1	1	0	0	0	0
0	59	151	51.2	22.46	1	0	2	0	0	1	0	0	1	0	1	0	0	0	0	0	0	0	0	0	0	0	0	0	0	1	0	2	1	1	0	1	0		0	0	0	0	0	1	1	0	0	0	0
0	58	156.2	72.25	29.61	1	0	3	1	0	1	0	1	0	0	1	0	0	0	0	0	0	0	1	1	0	1	0	0	0	1	0	2	1	1	0	1	0		0	0	0	0	0	0	0	1	0	1	182
1	62	165	64	23.51	4	1	4	1	1	3	1	0	0	0	0	0	1	0	0	0	0	0	0	0	0	0	0	0	0	1	0	2	1	1	1	0	0		0	0	0	0	1	1	0	1	0	1	135
1	62	172	62.15	21.01	1	0	4	1	0	2	1	0	1	0	0	0	0	0	0	0	0	0	0	0	0	0	0	1	0	1	0	2	1	0	1	0	0		0	0	0	0	0	1	1	0	0	0	0
1	73	174.5	66.15	21.72	1	0	1	0	0	1	0	1	0	0	0	0	0	0	0	0	0	0	0	0	0	1	0	1	0	1	0	2	1	0	1	0	0		0	0	0	0	0	1	1	0	0	0	0
0	68	156	68.85	28.29	4	1	4	1	1	3	1	1	1	0	0	0	0	0	0	0	0	0	0	0	0	0	0	1	0	1	0	2	1	0	1	0	0		0	0	0	0	0	1	0	1	1	0	127
1	69	152	59.5	25.75	4	1	4	1	0	2	1	1	1	0	1	0	0	0	0	0	0	0	1	1	0	1	0	0	0	1	0	2	1	1	0	1	0		0	0	0	1	0	1	1	0	0	0	0
1	57	166	59.75	21.68	1	0	2	0	0	1	0	1	1	0	0	0	0	0	0	0	0	0	0	0	0	0	0	0	0	1	0	2	1	0	1	0	0		0	0	0	0	0	1	1	0	0	0	0
0	43	154	56.65	23.89	1	0	2	0	0	1	0	0	0	0	0	0	0	0	0	0	0	0	0	0	0	0	0	0	0	1	0	2	1	1	0	1	0		0	0	0	0	0	1	1	0	0	0	0
1	65	167	68.15	24.44	1	0	2	0	0	1	0	1	1	1	0	1	0	0	0	0	0	0	0	0	0	0	0	1	0	1	0	2	1	1	1	0	0		0	0	0	0	0	1	0	1	1	0	96
1	62	165	58.05	21.32	4	1	4	1	0	2	1	0	1	0	0	0	0	0	0	0	0	0	0	0	0	0	0	0	0	1	0	2	0	0	0	0	1		0	0	0	0	0	1	0	1	1	0	55
1	66	178	79.45	25.08	1	0	2	0	1	3	1	0	0	0	0	1	0	0	0	0	1	0	0	0	0	1	0	0	0	1	0	2	1	1	1	0	0		0	0	0	0	0	1	1	0	0	0	0
1	41	164	76.7	28.52	1	0	2	0	0	1	0	1	0	0	1	0	1	0	0	0	0	0	0	0	0	1	0	1	0	1	0	2	1	0	1	0	0		0	0	0	0	0	1	1	0	0	0	0
1	47	170	75.5	26.12	2	0	2	0	0	1	0	1	1	0	1	0	1	0	0	0	0	0	0	0	0	0	0	0	0	1	0	2	1	0	1	0	0		0	0	0	0	0	1	1	0	0	0	0
1	60	167	61.8	22.16	4	1	4	1	0	2	1	1	0	1	0	0	1	HD	1	0	0	0	0	0	0	0	0	1	0	1	0	2	1	1	0	1	0		0	0	0	0	1	1	0	1	1	0	92
1	63	165	80	29.38	1	0	2	0	0	1	0	1	1	0	0	0	0	0	0	0	0	1	1	1	0	0	0	0	0	1	0	2	1	0	0	1	0		0	0	0	0	0	1	1	0	0	0	0
1	58	165	75	27.55	1	0	3	1	0	2	1	0	0	0	0	0	1	0	0	0	0	0	0	0	0	0	0	0	0	1	0	2	1	0	1	0	0		0	0	0	0	0	1	1	0	0	0	0
1	65	169	86	30.11	1	0	2	0	0	1	0	0	1	0	0	0	0	0	0	0	0	0	0	0	0	0	0	0	0	1	0	2	1	0	1	0	0		0	0	0	0	0	1	1	0	0	0	0
1	59	165	71.3	26.19	1	0	2	0	0	1	0	1	1	0	0	0	0	0	0	0	0	0	1	0	0	0	0	0	0	1	0	2	1	0	0	1	0		0	0	0	0	0	1	1	0	0	0	0
1	64	165	51	18.73	1	0	1	0	0	1	0	0	0	0	0	0	1	0	0	0	0	0	0	0	0	0	0	0	0	1	0	2	1	0	1	0	0		0	0	0	0	0	1	1	0	0	0	0
1	71	170	59.25	20.5	1	0	2	0	0	1	0	0	0	0	0	0	0	0	0	0	0	0	0	0	0	0	0	0	0	1	0	2	0	0	0	0	1		0	0	0	0	0	1	1	0	0	0	0
1	54	168	83	29.41	2	0	2	0	0	1	0	1	0	0	1	0	0	0	0	0	0	0	0	1	0	0	0	0	0	1	0	2	1	0	1	0	0		0	0	0	0	0	1	1	0	0	0	0
0	65	155	61.1	25.43	3	1	3	1	0	2	1	0	0	0	0	0	0	0	0	0	0	0	0	0	0	0	0	0	0	1	0	2	0	0	0	0	1		0	0	0	0	0	1	1	0	0	0	0
1	63	159.3	68.8	27.11	1	0	2	0	0	1	0	0	1	0	0	0	0	0	0	0	0	0	0	0	0	0	0	0	0	1	0	2	0	0	0	0	1		0	0	0	0	0	1	1	0	0	0	0
1	60	163	64.3	24.2	1	0	3	1	1	3	1	0	0	0	0	0	1	0	0	0	0	0	0	0	0	0	0	0	0	1	0	2	1	0	1	0	0		0	0	0	0	0	0	0	1	0	1	104
1	63	166	60	21.77	1	0	2	0	0	1	0	1	1	0	1	0	0	0	0	0	0	0	0	0	0	0	0	0	0	1	0	2	1	0	1	0	0		0	0	0	0	0	1	1	0	0	0	0
0	68	151.5	52.75	22.98	3	1	3	1	0	2	1	0	1	0	0	0	0	0	0	0	0	0	0	1	0	0	0	0	0	1	0	2	1	1	0	1	0		0	0	0	0	0	1	1	0	0	0	0
1	68	160.5	50.55	19.62	2	0	3	1	0	2	1	1	0	0	1	0	1	0	0	1	0	0	1	1	0	0	0	1	0	1	0	2	1	1	1	0	0		0	0	0	0	0	1	1	0	0	0	0
1	60	164	63	23.42	1	0	3	1	1	3	1	0	0	0	0	0	0	0	0	0	0	0	0	0	0	0	0	0	0	1	0	2	1	1	0	1	0		0	0	0	1	0	1	1	0	0	0	0
0	58	165	47	17.26	1	0	4	1	0	2	1	0	1	0	0	0	0	0	0	0	0	0	1	0	0	0	0	0	0	1	0	2	1	0	1	0	0		0	0	0	1	0	1	0	1	1	0	52
1	61	163.5	64.1	23.98	2	0	2	0	0	2	1	1	1	0	1	0	0	0	0	0	0	0	0	0	0	0	0	0	0	1	0	2	1	0	1	0	0		0	0	0	0	0	1	1	0	0	0	0
1	51	165	73	26.81	1	0	2	0	0	1	0	0	1	0	0	0	0	0	0	0	0	0	0	0	0	0	0	0	0	1	0	2	1	1	0	1	0		0	0	0	0	0	1	1	0	0	0	0
0	67	140.8	60	30.27	1	0	4	1	0	2	1	0	0	0	0	0	0	0	0	0	0	0	0	0	0	0	0	0	0	1	0	2	1	0	1	0	0		0	0	0	0	0	1	1	0	0	0	0
0	61	142	51	25.29	3	1	3	1	0	1	0	0	0	0	0	0	0	0	0	0	0	0	0	0	0	0	0	0	0	1	0	2	0	0	0	0	1		0	0	0	0	0	0	0	1	0	1	110
1	64	165	50	18.37	2	0	2	0	0	1	0	1	0	0	0	0	1	0	0	0	0	0	0	0	0	0	0	0	0	1	0	2	1	1	1	0	0		0	0	0	0	0	1	1	0	0	0	0
1	62	166.5	72.25	26.06	1	0	2	0	0	1	0	0	0	0	0	0	0	0	0	0	0	0	0	0	0	0	0	0	0	1	0	2	1	1	1	0	0		0	0	0	0	0	1	1	0	0	0	0
1	69	169	83	29.06	1	0	2	0	0	1	0	1	0	0	1	0	1	0	0	0	0	0	0	0	0	0	0	0	0	1	0	2	1	0	1	0	0		0	0	0	0	0	1	1	0	0	0	0
1	60	175	67	21.88	1	0	4	1	0	2	1	1	0	1	0	0	0	HD	1	0	0	0	1	1	0	0	0	0	0	1	0	2	1	0	1	0	0		0	0	0	0	0	1	1	0	0	0	0
1	51	160.5	58.05	22.53	2	0	3	1	0	2	1	1	0	0	0	0	1	0	0	0	0	0	0	0	0	0	0	1	0	1	0	2	1	0	1	0	0		0	0	0	0	0	1	1	0	0	0	0
1	53	177.5	83	26.34	1	0	2	0	0	1	0	1	0	0	0	0	1	0	0	0	0	0	0	0	0	0	0	0	0	1	0	2	1	0	0	1	0		0	0	0	0	0	1	1	0	0	0	0
0	68	153	62.3	26.61	4	1	4	1	0	2	1	1	0	0	0	0	0	0	0	0	0	0	0	0	0	0	0	1	0	1	0	2	0	0	0	0	1		0	0	0	0	0	1	1	0	0	0	0
0	79	156.6	55	22.43	1	0	3	1	0	2	1	1	1	0	1	0	0	0	0	0	0	0	0	1	0	0	0	0	0	1	0	2	1	0	1	0	0		0	0	0	0	0	1	1	0	0	0	0
1	52	173	92.5	30.91	1	0	2	0	0	1	0	0	0	0	0	0	0	0	0	0	0	0	0	0	0	0	0	0	0	1	0	2	0	0	0	0	1		0	0	0	0	0	1	1	0	0	0	0
0	46	156	54.5	22.39	2	0	4	1	0	2	1	1	0	0	0	0	0	0	0	0	0	0	0	0	0	0	0	0	0	1	0	2	1	1	1	0	0		0	0	0	0	0	1	1	0	0	0	0
0	67	143.4	48.2	23.44	1	0	2	0	0	1	0	0	1	0	0	0	0	0	0	0	0	0	0	0	1	0	0	0	0	1	0	2	1	0	1	0	0		0	0	0	0	0	1	1	0	0	0	0
1	58	165	78	28.65	1	0	2	0	0	1	0	1	0	0	0	0	0	0	0	0	0	0	0	0	1	0	0	1	0	1	0	2	1	0	1	0	0		0	0	0	0	0	1	1	0	0	0	0
1	60	165	92	33.79	1	0	2	0	0	1	0	0	0	0	0	0	1	0	0	0	0	0	0	0	0	0	0	0	0	1	0	2	1	1	0	1	0		0	0	0	0	0	1	1	0	0	0	0
1	69	162	63	24.01	2	0	4	1	0	2	1	0	0	0	0	0	1	0	0	0	0	0	0	1	0	1	0	1	0	1	0	2	1	0	1	0	0		0	0	0	0	0	1	0	1	1	0	104
1	57	174	69.3	22.89	1	0	2	0	0	1	0	0	1	0	0	0	0	0	0	0	0	0	0	0	0	0	0	0	0	1	0	2	1	0	1	0	0		0	0	0	0	0	1	0	1	1	0	53
1	63	157.8	55.45	22.27	2	0	2	0	0	1	0	0	1	0	0	0	0	0	0	0	0	0	0	0	0	0	0	0	0	1	0	2	1	0	1	0	0		0	0	0	0	0	1	1	0	0	0	0
1	64	168.5	74.65	26.29	2	0	4	1	0	2	1	0	0	0	0	0	1	0	0	0	0	0	0	0	0	0	0	1	0	1	0	2	1	0	1	0	0		0	0	0	0	0	1	1	0	0	0	0
0	72	150	65	28.89	2	0	4	1	0	2	1	1	1	0	0	0	0	0	0	0	0	0	0	0	0	0	0	0	0	1	0	2	1	0	1	0	0		0	0	0	0	0	1	1	0	0	0	0
0	70	152	69.9	30.25	3	1	3	1	0	1	0	0	0	0	1	0	0	0	0	0	0	0	0	0	0	0	0	0	0	1	0	2	1	1	0	1	0		0	0	0	0	0	1	1	0	0	0	0
1	52	164.5	66	24.39	4	1	3	1	1	3	1	1	1	0	0	0	1	0	0	0	0	0	0	0	0	1	0	1	0	1	0	2	1	0	1	0	0		0	0	0	1	0	1	0	1	1	0	128
0	59	155	58	24.14	2	0	4	1	0	2	1	0	1	1	0	0	0	0	0	0	0	0	0	0	0	0	0	0	0	1	0	2	1	0	1	0	0		0	0	0	0	0	1	1	0	0	0	0
0	68	160.5	71.25	27.66	1	0	3	1	0	2	1	1	1	0	0	0	0	0	0	0	0	0	0	0	0	0	0	0	0	1	0	2	1	0	1	0	0		0	0	0	0	0	1	0	1	0	1	104
1	65	165	69	25.34	1	0	2	0	0	1	0	0	1	0	0	0	0	0	0	0	0	0	1	1	0	0	0	0	0	1	0	2	1	0	0	1	0		0	0	0	0	0	1	1	0	0	0	0
0	62	158	63.15	25.3	1	0	3	1	0	2	1	1	1	0	1	0	0	0	0	0	0	0	0	0	0	0	0	1	0	1	0	2	1	1	1	0	0		0	0	0	0	0	1	1	0	0	0	0
0	69	160	69.15	27.01	4	1	3	1	1	3	1	1	0	0	0	0	0	0	0	0	0	0	0	0	0	0	0	1	0	1	0	2	1	0	1	0	0		0	0	0	0	0	0	0	1	0	1	144
1	59	165	73.5	27	2	0	2	0	0	2	1	0	0	0	0	0	0	0	0	0	0	0	1	0	0	0	0	0	0	1	0	2	1	1	0	1	0		0	0	0	0	0	1	1	0	0	0	0
1	69	168	69	24.45	1	0	2	0	0	2	1	0	0	0	0	0	1	0	0	0	0	0	0	1	0	0	0	0	0	1	0	2	1	0	1	0	0		0	0	0	0	0	1	1	0	0	0	0
0	71	160.5	53	20.57	3	1	3	1	0	2	1	1	1	0	0	0	0	0	0	0	0	0	0	1	0	0	0	0	0	1	0	2	0	0	0	0	1		0	0	0	0	0	1	1	0	0	0	0
1	77	165	66.65	24.48	4	1	4	1	1	3	1	1	0	0	0	0	0	0	0	0	0	0	0	0	0	0	0	1	0	1	0	2	1	0	1	0	0		0	0	0	0	0	1	0	1	1	0	85
1	57	165	67	24.61	1	0	2	0	0	1	0	0	0	0	0	0	1	0	0	0	0	0	0	0	0	0	0	0	0	1	0	2	1	1	0	1	0		0	0	0	0	1	1	1	0	0	0	0
0	69	150	50.4	22.4	1	0	4	1	1	3	1	0	1	0	0	0	0	0	0	0	0	0	0	1	0	0	0	0	0	1	0	2	1	0	1	0	0		0	0	0	0	0	0	0	1	0	1	121
1	68	168.3	65.3	23.05	1	0	2	0	0	1	0	0	1	0	0	0	0	0	0	0	0	0	1	0	0	0	0	0	0	1	0	2	1	1	0	1	0		0	0	0	0	0	1	1	0	0	0	0
1	56	175.8	83.8	27.11	2	0	1	0	0	1	0	1	1	0	0	1	1	0	0	0	0	0	1	1	0	0	0	0	1	1	0	2	1	1	0	1	0		0	0	0	0	0	1	1	0	0	0	0
1	68	176	80	25.83	3	1	3	1	0	2	1	1	1	0	1	0	0	0	0	0	0	0	1	1	0	0	0	0	0	1	0	2	1	1	0	1	0		0	0	0	0	0	1	1	0	0	0	0
0	64	165	60	22.04	3	1	3	1	0	2	1	1	1	0	0	0	0	0	0	0	0	0	0	0	0	0	0	0	0	1	0	2	1	1	1	0	0		0	0	0	0	0	1	1	0	0	0	0
1	55	168	80	28.34	1	0	2	0	0	2	1	0	0	0	0	0	0	0	0	0	0	0	1	0	0	0	0	0	0	1	0	2	1	0	1	0	0		0	0	0	1	0	1	1	0	0	0	0
1	45	173	87	29.07	2	0	4	1	0	1	0	0	0	0	1	0	1	0	0	0	0	0	0	0	0	0	0	0	0	1	0	2	1	0	1	0	0		0	0	0	0	0	1	1	0	0	0	0
1	70	171	79.2	27.09	2	0	1	0	0	1	0	0	0	0	0	0	1	0	0	0	0	0	0	0	0	0	0	0	0	1	0	2	0	0	0	0	1		0	0	0	0	0	0	0	1	0	1	231
1	59	167	70	25.1	2	0	2	0	0	1	0	0	0	0	0	0	1	0	0	0	0	0	0	0	0	0	0	0	0	1	0	2	1	0	1	0	0		0	0	0	0	0	1	1	0	0	0	0
1	59	160.5	67	26.01	4	1	4	1	0	2	1	1	1	0	0	0	0	0	0	0	0	0	0	0	0	0	0	1	0	1	0	2	1	0	1	0	0		0	0	0	0	0	1	1	0	0	0	0
1	47	171	93	31.8	2	0	3	1	0	1	0	1	0	0	1	0	1	0	0	0	0	0	1	0	0	1	0	0	0	1	0	2	1	0	0	1	0		0	0	0	0	0	1	1	0	0	0	0
1	54	169	82	28.71	1	0	2	0	0	1	0	1	0	0	1	0	0	0	0	0	0	0	0	0	0	0	0	0	0	1	0	2	1	0	1	0	0		0	0	0	0	0	1	1	0	0	0	0
0	68	145.5	58.25	27.52	1	0	3	1	0	1	0	1	1	0	0	0	0	0	0	0	0	0	0	0	0	0	0	0	0	1	0	2	1	0	0	1	0		0	0	0	0	0	1	1	0	0	0	0
1	68	163	63.4	23.86	3	1	3	1	0	2	1	1	0	0	1	1	0	0	0	0	0	0	0	0	0	0	0	0	0	1	0	2	1	0	1	0	0		0	0	0	0	0	1	1	0	0	0	0
1	61	172	56	18.93	1	0	4	1	0	2	1	0	0	0	0	0	1	0	0	0	0	0	0	0	0	0	0	0	0	1	0	2	1	0	1	0	0		0	0	0	0	0	1	1	0	0	0	0
1	70	165	53	19.47	4	1	4	1	0	2	1	1	1	1	0	0	0	HD	1	0	0	0	0	0	0	0	0	0	0	1	0	2	1	1	1	0	0		0	0	0	0	0	1	1	0	0	0	0
1	58	168	69.45	24.61	1	0	3	1	0	2	1	1	0	0	0	0	1	0	0	0	0	0	0	0	0	0	0	0	0	1	0	2	1	1	0	1	0		0	0	0	0	0	1	1	0	0	0	0
0	59	143	46	22.49	4	1	4	1	1	3	1	1	0	0	1	0	1	0	0	0	0	0	0	0	0	0	0	0	0	1	0	2	1	0	1	0	0		0	0	0	1	0	1	1	0	0	0	0
0	58	150.5	62.5	27.59	2	0	2	0	0	1	0	0	1	0	0	0	0	0	0	0	0	0	0	0	0	0	0	0	0	1	0	2	1	0	1	0	0		0	0	0	0	0	1	1	0	0	0	0
0	63	165	59	21.67	3	1	3	1	0	1	0	1	1	0	0	0	0	0	0	0	0	0	1	0	0	0	0	0	0	1	0	2	1	0	1	0	0		0	0	0	0	0	1	1	0	0	0	0
1	73	172	71.9	24.3	3	1	4	1	1	3	1	1	1	0	0	0	0	0	0	0	0	0	1	0	0	0	0	1	0	1	0	2	1	0	1	0	0		0	0	0	0	0	1	0	1	1	0	54
1	59	170	79.95	27.66	3	1	3	1	0	1	0	0	0	0	1	0	1	0	0	0	0	0	0	1	0	0	0	0	0	1	0	2	1	0	1	0	0		0	0	0	0	0	1	1	0	0	0	0
0	57	165	67.5	24.79	4	1	4	1	0	2	1	1	0	0	0	0	0	0	0	0	0	0	1	0	0	0	0	0	0	1	0	2	0	0	0	0	1		0	0	0	0	0	1	1	0	0	0	0
1	61	165	65	23.88	3	1	4	1	0	2	1	1	0	0	0	1	1	0	0	0	0	0	0	0	0	0	0	0	0	1	0	2	1	1	1	0	0		0	0	0	0	0	1	1	0	0	0	0
1	70	162.5	67.25	25.47	3	1	3	1	0	1	0	1	0	0	0	0	1	0	0	0	0	0	1	0	0	0	0	0	0	1	0	2	1	0	1	0	0		0	0	0	0	0	0	0	1	0	1	114
1	74	161	70	27.01	2	0	2	0	0	1	0	1	0	0	0	0	1	0	0	0	0	0	0	0	0	0	0	1	0	1	0	2	1	0	1	0	0		0	0	0	0	0	1	1	0	0	0	0
0	65	148	42	19.17	2	0	4	1	0	2	1	1	1	0	0	0	0	0	0	0	0	0	0	0	0	0	0	0	0	1	0	2	1	0	1	0	0		0	0	0	0	0	1	1	0	0	0	0
1	54	165	73.1	26.85	3	1	3	1	0	2	1	1	0	0	0	0	0	0	0	0	0	0	0	0	0	0	0	0	0	1	0	2	1	1	1	0	0		0	0	0	1	0	1	1	0	0	0	0
1	62	175	73	23.84	1	0	1	0	0	1	0	0	1	0	0	1	0	0	0	0	0	0	0	0	0	0	0	0	0	1	0	2	1	0	1	0	0		0	0	0	0	0	1	1	0	0	0	0
1	64	165	68	24.98	4	1	4	1	0	2	1	0	0	0	0	0	1	0	0	0	0	0	0	1	1	0	0	0	0	1	0	2	1	1	0	1	0		0	0	0	1	0	1	1	0	0	0	0
1	64	178	73	23.04	1	0	1	0	0	1	0	0	1	0	1	0	0	0	0	0	0	0	0	0	0	0	0	0	0	1	0	2	1	0	1	0	0		0	0	0	0	0	1	1	0	0	0	0
0	70	150	47	20.89	4	1	4	1	0	2	1	1	0	1	0	0	0	HD	1	0	0	0	1	0	0	0	0	0	0	1	0	2	1	1	1	0	0		0	0	0	0	0	1	1	0	0	0	0
1	73	169	63.3	22.16	1	0	1	0	0	1	0	0	1	0	0	0	0	0	0	0	0	0	0	0	0	0	0	1	0	1	0	2	1	1	0	1	0		0	0	0	0	0	1	1	0	0	0	0
1	64	165	39.4	14.47	3	1	3	1	0	1	0	0	0	0	0	0	1	0	0	0	0	0	0	0	0	0	0	0	0	1	0	2	0	0	0	0	1		0	0	0	0	0	1	1	0	0	0	0
1	57	173	76.35	25.51	2	0	3	1	0	2	1	1	1	0	0	0	0	0	0	0	0	0	0	0	0	0	0	0	0	1	0	2	1	0	1	0	0		0	0	0	0	0	1	1	0	0	0	0
1	43	166	77.35	28.07	1	0	2	0	0	1	0	1	0	0	1	0	0	0	0	0	0	0	0	0	0	0	0	0	0	1	0	2	1	1	1	0	0		0	0	0	0	1	1	1	0	0	0	0
1	54	168	82.2	29.12	2	0	2	0	0	1	0	1	0	0	0	0	1	0	0	0	0	0	0	0	0	0	0	0	0	1	0	2	1	0	1	0	0		0	0	0	0	0	1	1	0	0	0	0
1	61	174	72.7	24.01	1	0	3	1	1	3	1	1	1	1	0	0	0	0	0	0	0	1	1	1	0	0	0	0	0	1	0	2	1	0	1	0	0		0	0	0	0	0	1	1	0	0	0	0
0	55	155	47	19.56	1	0	3	1	0	1	0	0	0	0	0	0	0	0	0	0	0	0	0	0	0	0	0	0	0	1	0	2	0	0	0	0	1		0	0	0	0	0	1	1	0	0	0	0
1	70	163	60.6	22.81	4	1	4	1	1	3	1	0	1	0	0	0	0	0	0	0	0	0	0	0	0	0	0	0	0	1	0	2	1	1	0	1	0		0	0	0	0	1	1	1	0	0	0	0
0	49	142	55	27.28	2	0	2	0	0	1	0	0	0	0	0	0	0	0	0	0	0	0	1	0	0	0	0	0	0	1	0	2	0	0	0	0	1		0	0	0	0	0	1	1	0	0	0	0
1	49	165	60	22.04	1	0	4	1	0	2	1	0	0	0	0	0	0	0	0	0	0	0	1	0	0	0	0	0	0	1	0	2	1	1	0	1	0		0	0	0	0	1	1	0	1	1	0	46
1	45	176	76	24.54	1	0	3	1	0	2	1	0	0	0	0	0	0	0	0	0	0	0	0	1	0	0	0	0	0	1	0	2	1	0	0	1	0		0	0	0	0	0	1	1	0	0	0	0
0	64	165	63	23.14	3	1	3	1	0	2	1	0	0	0	0	0	0	0	0	0	0	0	1	0	0	0	0	0	0	1	0	2	1	1	0	1	0		0	0	0	0	0	1	1	0	0	0	0
0	73	165	40	14.69	1	0	3	1	0	2	1	0	1	1	0	0	0	HD	1	0	0	0	0	1	0	0	0	0	0	1	0	2	1	0	1	0	0		0	0	0	0	0	0	0	1	0	1	153
1	47	174	86.3	28.5	1	0	4	1	1	3	1	1	0	0	0	0	1	0	0	0	0	0	0	0	0	0	0	0	0	1	0	2	1	0	1	0	0		0	0	0	0	0	1	1	0	0	0	0
0	77	165	44.85	16.47	3	1	3	1	1	3	1	1	0	0	0	0	0	0	0	0	0	0	1	1	0	0	0	0	0	1	0	2	1	0	1	0	0		0	0	0	0	0	0	0	1	0	1	116
0	67	158	55	22.03	1	0	3	1	1	3	1	1	1	0	0	0	0	0	0	0	0	0	0	0	0	0	0	1	0	1	0	2	1	1	0	1	0		0	0	0	0	0	1	1	0	0	0	0
1	43	160.5	65	25.23	3	1	3	1	0	1	0	1	0	0	0	0	1	0	0	0	0	0	0	1	0	0	0	0	0	1	0	2	1	1	1	0	0		0	0	0	0	0	1	0	1	1	0	54
1	71	164	59.45	22.1	3	1	3	1	0	2	1	1	0	0	1	0	0	0	0	0	0	0	0	1	0	0	0	1	0	1	0	2	1	0	1	0	0		0	0	0	0	0	1	0	1	1	0	67
1	76	157.8	64.9	26.06	3	1	3	1	0	1	0	1	0	0	0	0	0	0	0	0	0	0	1	0	0	1	0	1	0	1	0	2	1	1	1	0	0		0	0	0	0	0	1	1	0	0	0	0
1	50	165	65	23.88	1	0	2	0	0	1	0	1	0	0	0	0	0	0	0	0	0	0	0	0	0	0	0	0	0	1	0	2	1	0	1	0	0		0	0	0	0	0	1	1	0	0	0	0
0	70	157	52.8	21.42	1	0	3	1	0	2	1	1	0	0	0	0	0	0	0	0	0	0	1	0	0	1	0	0	0	1	0	2	0	0	0	0	1		0	0	0	0	0	1	1	0	0	0	0
1	42	171	76	25.99	3	1	3	1	0	2	1	0	1	0	1	0	0	0	0	0	0	0	0	0	0	0	0	0	0	1	0	2	1	0	1	0	0		0	0	0	0	0	1	1	0	0	0	0
0	51	156	56.35	23.15	1	0	4	1	0	2	1	1	1	0	0	0	0	0	0	0	0	0	0	0	0	0	0	0	0	1	0	2	1	0	0	1	0		0	0	0	0	0	1	1	0	0	0	0
1	64	165	64.2	23.58	1	0	3	1	0	2	1	0	0	0	0	0	0	0	0	0	0	0	0	0	0	0	0	0	0	1	0	2	1	1	0	1	0		0	0	0	0	0	1	0	1	1	0	50
1	76	160	53	20.7	4	1	4	1	0	2	1	0	0	0	0	0	1	0	0	0	0	0	0	1	0	0	0	0	0	1	0	2	1	0	1	0	0		0	0	0	0	1	1	0	1	1	0	120
0	65	150	46.8	20.8	1	0	4	1	0	2	1	1	1	0	1	0	0	0	0	0	0	0	0	0	0	1	0	0	0	1	0	2	1	0	1	0	0		0	0	0	0	0	1	1	0	0	0	0
0	63	153	61.7	26.36	4	1	4	1	0	2	1	1	1	0	0	0	0	0	0	0	0	0	0	0	0	0	0	1	0	1	0	2	1	0	1	0	0		0	0	0	0	0	1	1	0	0	0	0
0	73	150	54	24	2	0	2	0	0	1	0	1	1	0	0	1	0	0	0	0	0	0	0	1	0	0	0	1	0	1	0	2	1	0	1	0	0		0	0	0	0	0	1	1	0	0	0	0
1	68	157.5	65.25	26.3	2	0	2	0	0	1	0	1	0	0	0	0	0	0	0	0	0	0	0	0	0	1	0	1	0	1	0	2	1	0	1	0	0		0	0	0	0	0	1	1	0	0	0	0
1	68	165	72.5	26.63	1	0	4	1	0	2	1	0	0	0	0	0	1	0	0	0	0	0	0	0	0	0	0	0	0	1	0	2	1	1	0	1	0		0	0	0	1	0	1	1	0	0	0	0
1	47	180	83	25.62	4	1	4	1	1	3	1	1	1	0	0	0	0	0	0	0	0	0	1	1	0	0	0	0	0	1	0	2	1	1	0	1	0		0	0	0	1	0	1	1	0	0	0	0
0	66	149.5	68.8	30.78	1	0	4	1	0	2	1	1	1	0	0	0	0	0	0	0	0	0	0	0	0	0	0	0	0	1	0	2	1	0	1	0	0		0	0	0	0	0	1	1	0	0	0	0
1	59	171	75.85	25.94	1	0	3	1	0	1	0	0	0	0	0	0	1	0	0	0	0	0	0	0	0	0	0	0	0	1	0	2	1	0	1	0	0		0	0	0	0	0	1	1	0	0	0	0
1	85	169	80	28.01	1	0	4	1	0	2	1	1	1	0	0	0	0	0	0	0	0	0	0	0	0	0	0	1	0	1	0	2	1	0	1	0	0		0	0	0	0	0	1	1	0	0	0	0
1	53	162	71	27.05	1	0	2	0	0	1	0	0	0	0	0	0	1	0	0	0	0	0	0	0	0	0	0	0	0	1	0	2	1	1	0	1	0		0	0	0	0	0	1	1	0	0	0	0
0	73	150	56.8	25.24	1	0	2	0	0	1	0	1	1	0	0	0	0	0	0	0	0	0	0	0	0	0	0	0	0	1	0	2	1	1	1	0	0		0	0	0	0	0	1	1	0	0	0	0
1	64	165	60.85	22.35	3	1	2	0	0	1	0	1	1	0	0	0	0	0	0	0	0	0	0	0	0	1	0	0	0	1	0	2	1	0	1	0	0		0	0	0	0	0	1	1	0	0	0	0
1	64	161.3	60	23.06	1	0	1	0	0	1	0	1	0	0	0	1	1	0	0	0	0	0	1	0	0	0	0	1	0	1	0	2	1	0	0	1	0		0	0	0	0	0	1	1	0	0	0	0
1	58	168	50.5	17.89	1	0	4	1	0	2	1	1	0	1	0	0	1	0	0	0	0	0	0	1	0	1	0	1	0	1	0	2	1	0	1	0	0		0	0	0	0	0	1	1	0	0	0	0
1	58	160	56.5	22.07	1	0	2	0	0	1	0	1	0	0	1	0	1	0	0	0	0	0	0	0	0	0	0	0	0	1	0	2	1	1	0	1	0		0	0	0	0	0	1	1	0	0	0	0
0	68	165	53	19.47	1	0	4	1	1	3	1	1	0	0	0	0	0	0	0	0	0	0	0	0	0	0	0	0	0	1	0	2	1	0	1	0	0		0	0	0	0	0	1	1	0	0	0	0
0	70	154	52.2	22.01	1	0	3	1	0	2	1	1	1	1	0	0	0	HD	1	0	0	0	0	0	0	1	0	0	0	1	0	2	1	0	0	1	0		0	0	0	0	0	1	1	0	0	0	0
1	75	167.5	74.5	26.55	2	0	3	1	1	3	1	1	0	0	1	1	1	0	0	0	0	0	0	0	0	0	0	0	0	1	0	2	1	0	1	0	0		0	0	0	0	0	1	1	0	0	0	0
1	65	167	57	20.44	3	1	3	1	0	2	1	0	1	0	0	0	1	0	0	0	0	0	0	1	0	0	1	0	0	1	0	2	1	0	1	0	0		0	0	0	0	0	1	1	0	0	0	0
0	65	154	73.9	31.16	3	1	3	1	0	2	1	1	1	0	1	0	0	0	0	0	0	0	0	0	0	1	0	0	0	1	0	2	1	0	1	0	0		0	0	0	0	0	1	1	0	0	0	0
1	60	179	77	24.03	1	0	1	0	0	1	0	1	1	0	1	0	1	0	0	0	0	0	0	0	0	0	0	0	0	1	0	2	1	1	1	0	0		0	0	0	0	0	1	1	0	0	0	0
0	66	165	65	23.88	1	0	3	1	0	2	1	1	0	0	0	0	0	0	0	0	0	0	1	0	0	0	0	0	0	1	0	2	1	1	0	1	0		0	0	0	0	0	1	1	0	0	0	0
0	77	153.3	59.2	25.19	3	1	3	1	1	3	1	0	0	0	0	0	0	0	0	0	0	0	0	0	0	0	0	1	0	1	0	2	1	0	1	0	0		0	0	0	0	0	0	0	1	0	1	136
1	61	176	80.4	25.96	1	0	2	0	0	1	0	0	0	0	0	0	0	0	0	0	0	0	0	0	0	0	0	1	0	1	0	2	1	0	0	1	0		0	0	0	0	0	1	1	0	0	0	0
1	69	161.9	71	27.09	2	0	2	0	0	1	0	1	1	0	0	0	0	0	0	0	0	0	0	0	0	0	0	0	0	1	0	2	1	1	1	0	0		0	0	0	0	0	1	0	1	1	0	54
0	52	165	65.5	24.06	1	0	2	0	0	1	0	1	1	0	0	0	0	0	0	0	0	0	0	0	0	0	0	0	0	1	0	2	1	1	0	1	0		0	0	0	0	0	1	1	0	0	0	0
0	63	150.5	62.5	27.59	1	0	2	0	0	1	0	1	0	0	0	0	0	0	0	0	0	0	0	1	0	0	0	0	0	1	0	2	1	0	0	1	0		0	0	0	0	0	0	0	1	0	1	99
0	54	165	55	20.2	1	0	3	1	0	1	0	0	0	0	0	0	0	0	0	0	0	0	0	0	0	0	0	0	0	1	0	2	1	1	0	1	0		0	0	0	0	0	1	1	0	0	0	0
1	61	166	72	26.13	1	0	3	1	1	3	1	1	0	0	0	0	1	0	0	0	0	0	0	0	0	0	0	1	0	1	0	2	1	0	1	0	0		0	0	0	0	0	1	1	0	0	0	0
0	57	165	50	18.37	3	1	3	1	0	2	1	0	1	0	0	0	0	0	0	0	0	0	1	0	0	0	0	0	0	1	0	2	1	0	0	1	0		0	0	0	0	0	1	1	0	0	0	0
0	48	157	55	22.31	1	0	3	1	0	2	1	0	1	0	0	0	0	0	0	0	0	0	0	0	0	0	0	0	0	1	0	2	1	1	0	1	0		0	0	0	0	0	1	1	0	0	0	0
1	53	170	89.5	30.97	1	0	1	0	0	1	0	0	0	0	0	0	0	0	0	1	0	0	0	0	0	0	0	0	0	1	0	2	1	0	0	1	0		0	0	0	0	0	1	1	0	0	0	0
1	59	165	80	29.38	2	0	2	0	0	1	0	1	0	0	0	0	0	0	0	0	0	0	0	0	0	0	0	0	0	1	0	2	1	1	0	1	0		0	0	0	0	0	1	1	0	0	0	0
0	74	150	53	23.56	1	0	4	1	0	2	1	1	1	0	1	0	0	0	0	0	0	0	0	0	0	0	0	0	0	1	0	2	1	1	1	0	0		0	0	0	0	1	1	1	0	0	0	0
1	58	165	73	26.81	1	0	3	1	0	1	0	0	0	0	0	0	1	0	0	0	0	0	0	0	0	0	0	0	0	1	0	2	1	0	0	1	0		0	0	0	0	0	1	1	0	0	0	0
1	46	165	65	23.88	1	0	4	1	1	3	1	1	1	0	0	0	0	0	0	0	0	0	0	0	0	1	0	0	0	1	0	2	1	1	1	0	0		0	0	0	0	0	1	1	0	0	0	0
1	65	165	70	25.71	1	0	1	0	0	1	0	0	0	0	0	1	1	0	0	0	0	0	0	0	0	0	0	0	0	1	0	2	1	0	1	0	0		0	0	0	0	0	1	1	0	0	0	0
1	74	165	70	25.71	2	0	2	0	0	1	0	0	0	0	0	0	0	0	0	0	0	0	0	0	0	0	0	0	0	1	0	2	1	0	1	0	0		0	0	0	0	0	1	1	0	0	0	0
1	50	165	68	24.98	1	0	2	0	0	1	0	1	0	0	0	0	1	0	0	0	0	0	0	1	0	0	0	1	0	1	0	2	1	1	0	1	0		0	0	0	0	0	1	1	0	0	0	0
1	69	165	68.65	25.22	2	0	4	1	0	2	1	0	1	0	1	0	0	0	0	0	0	0	0	0	0	0	0	0	0	1	0	2	1	0	0	1	0		0	0	0	0	0	1	1	0	0	0	0
1	73	164	70	26.03	1	0	3	1	0	2	1	1	1	0	0	0	0	0	0	0	0	0	0	0	0	1	0	0	0	1	0	2	1	1	0	1	0		0	0	0	1	0	1	1	0	0	0	0
1	61	165	78.6	28.87	3	1	3	1	0	2	1	1	0	0	0	0	0	0	0	0	0	0	0	0	0	0	0	0	0	1	0	2	1	0	1	0	0		0	0	1	0	1	0	0	1	0	1	156
0	67	155	47.25	19.67	4	1	4	1	1	3	1	1	0	0	0	0	0	0	0	0	0	0	0	0	0	0	0	0	0	1	0	2	1	0	1	0	0		0	0	0	0	0	0	0	1	0	1	106
0	55	162	66.8	25.45	2	0	2	0	0	1	0	0	1	0	0	0	0	0	0	0	0	0	0	0	0	0	0	0	0	1	0	2	1	1	1	0	0		0	0	0	0	0	1	1	0	0	0	0
0	74	163	64.7	24.35	2	0	2	0	0	1	0	1	0	0	0	0	0	0	0	0	0	0	0	0	0	0	0	1	0	1	0	2	1	0	1	0	0		0	0	0	0	0	1	1	0	0	0	0
0	60	159	55.35	21.89	3	1	1	0	0	1	0	1	1	1	1	0	0	0	0	0	0	0	0	1	0	0	0	1	0	1	0	2	1	0	1	0	0		0	0	0	0	0	1	1	0	0	0	0
1	58	165	70	25.71	2	0	2	0	0	1	0	0	0	0	0	0	1	0	0	0	0	0	0	0	0	0	0	0	0	1	0	2	0	0	0	0	1		0	0	0	0	0	1	1	0	0	0	0
0	68	165	58	21.3	1	0	4	1	0	2	1	1	0	0	1	0	0	0	0	0	0	0	0	0	0	0	0	0	0	1	0	2	1	1	1	0	0		0	0	0	0	0	1	1	0	0	0	0
1	58	165	70	25.71	2	0	3	1	1	3	1	1	0	0	0	0	0	0	0	0	0	0	0	0	0	0	0	0	0	1	0	2	1	1	0	1	0		0	0	0	1	0	1	1	0	0	0	0
0	74	152	50	21.64	1	0	4	1	1	3	1	1	1	0	1	0	0	0	0	0	0	0	0	0	0	0	0	0	0	1	0	2	1	0	1	0	0		0	0	0	0	0	1	1	0	0	0	0
0	68	146	58.7	27.54	2	0	2	0	0	1	0	1	0	0	0	0	0	0	0	0	0	0	1	1	0	0	0	1	0	1	0	2	1	0	1	0	0		0	0	0	0	0	0	0	1	0	1	106
1	54	165	54	19.83	1	0	2	0	0	1	0	1	1	0	0	0	0	0	0	0	0	0	0	0	0	0	0	0	0	1	0	2	0	0	0	0	1		0	0	0	0	0	1	1	0	0	0	0
1	47	170	78	26.99	2	0	4	1	1	3	1	1	0	0	0	0	1	0	0	0	0	0	0	0	0	0	0	0	0	1	0	2	1	0	1	0	0		0	0	0	0	0	1	1	0	0	0	0
1	65	165	67	24.61	3	1	3	1	1	3	1	0	1	0	1	0	0	0	0	0	0	0	0	0	0	0	0	0	0	1	0	2	1	1	0	1	0		0	0	0	0	0	1	1	0	0	0	0
1	65	165	60	22.04	1	0	1	0	0	1	0	0	1	0	0	0	0	0	0	0	0	0	0	0	0	0	0	0	0	1	0	2	0	0	0	0	1		0	0	0	0	0	1	1	0	0	0	0
1	60	168	73.05	25.88	1	0	3	1	0	2	1	1	0	0	1	0	1	0	0	0	0	0	0	1	0	0	0	0	0	1	0	2	1	0	1	0	0		0	0	0	0	0	1	1	0	0	0	0
1	74	165.5	58.85	21.49	1	0	4	1	0	2	1	0	1	0	0	0	0	0	0	0	0	0	0	1	0	0	0	1	0	1	0	2	1	1	0	1	0		0	0	0	0	0	1	1	0	0	0	0
0	66	148	50.7	23.15	3	1	3	1	0	2	1	1	0	0	0	0	0	0	0	0	0	0	0	0	0	0	0	0	0	1	0	2	1	0	1	0	0		0	0	0	0	0	1	1	0	0	0	0
0	67	150	51.25	22.78	3	1	4	1	0	2	1	1	0	0	0	0	0	0	0	0	0	0	0	0	0	0	0	1	0	1	0	2	1	0	1	0	0		0	0	0	0	0	0	0	1	0	1	115
1	58	173	83	27.73	1	0	2	0	0	1	0	0	0	0	0	0	1	0	0	0	0	0	0	0	0	0	0	0	0	1	0	2	1	0	1	0	0		0	0	0	0	0	1	1	0	0	0	0
1	67	160.5	59.3	23.02	1	0	2	0	0	1	0	1	0	1	0	0	0	HD	1	0	0	0	1	0	0	1	0	1	0	1	0	2	1	0	1	0	0		0	0	0	0	0	1	1	0	0	0	0
1	72	163	52.6	19.8	2	0	3	1	0	2	1	0	0	0	1	0	1	0	0	0	0	0	0	0	0	0	0	0	0	1	0	2	1	1	0	1	0		0	0	0	0	0	1	0	1	1	0	75
0	63	152.9	65	27.8	1	0	2	0	0	1	0	1	0	0	0	0	0	0	0	0	0	0	0	0	0	0	0	0	0	1	0	2	1	0	0	1	0		0	0	0	0	0	1	1	0	0	0	0
1	50	174	91	30.06	1	0	4	1	0	2	1	1	1	0	0	0	0	0	0	0	0	0	1	1	0	0	0	0	0	1	0	2	1	0	0	1	0		0	0	0	0	0	1	1	0	0	0	0
0	52	158	75.35	30.18	3	1	3	1	0	2	1	1	0	0	0	0	0	0	0	0	0	0	0	0	0	0	0	0	0	1	0	2	0	0	0	0	1		0	0	0	0	0	1	1	0	0	0	0
1	57	167	64.9	23.27	1	0	1	0	0	1	0	1	0	0	0	0	0	0	0	0	0	0	0	0	0	0	0	0	0	1	0	2	1	0	1	0	0		0	0	0	0	0	1	1	0	0	0	0
0	56	151	62.3	27.32	1	0	2	0	0	1	0	0	0	0	0	0	0	0	0	0	0	0	1	0	0	0	0	0	0	1	0	2	0	0	0	0	1		0	0	0	0	0	1	1	0	0	0	0
1	63	165.1	64.05	23.5	2	0	4	1	1	3	1	0	0	0	1	0	1	0	0	0	0	0	1	0	0	1	0	0	0	1	0	2	1	0	0	1	0		0	0	0	0	0	1	1	0	0	0	0
1	68	170.6	61.6	21.17	4	1	4	1	1	3	1	1	1	1	0	1	1	0	0	0	0	0	1	0	0	1	0	0	0	1	0	2	1	0	1	0	0		0	0	0	0	0	0	0	1	0	1	126
1	66	169	68.55	24	3	1	1	0	0	1	0	1	0	0	0	0	0	0	0	0	0	1	0	1	0	0	0	0	0	1	0	2	1	0	1	0	0		0	0	0	0	0	1	1	0	0	0	0
1	64	170	60.25	20.85	2	0	1	0	1	3	1	1	1	0	1	0	0	0	0	0	0	0	0	0	0	0	0	1	0	1	0	2	1	1	1	0	0		0	0	0	0	0	1	1	0	0	0	0
1	43	171	71.6	24.49	2	0	2	0	0	1	0	0	0	0	0	0	1	0	0	0	0	0	1	0	0	0	0	0	0	1	0	2	1	0	0	1	0		0	0	0	0	0	1	1	0	0	0	0
1	65	159.5	63.05	24.78	2	0	4	1	1	3	1	1	1	0	0	1	0	0	0	0	0	0	0	0	0	0	0	0	0	1	0	2	1	0	1	0	0		0	0	0	0	1	0	0	1	0	1	118
0	56	156	72.85	29.94	1	0	3	1	0	2	1	0	0	0	0	0	0	0	0	0	0	0	1	0	0	0	0	0	0	1	0	2	1	1	0	1	0		0	0	0	0	0	1	1	0	0	0	0
0	61	165	62	22.77	1	0	3	1	0	2	1	0	1	0	0	0	0	0	0	0	0	0	0	1	1	0	0	0	0	1	0	2	1	0	1	0	0		0	0	0	0	0	1	0	1	1	0	92
0	60	165	57	20.94	1	0	2	0	0	1	0	0	0	0	0	0	0	0	0	0	0	0	1	0	0	0	0	0	0	1	0	2	1	0	0	1	0		0	0	0	0	0	1	1	0	0	0	0
1	54	165	79	29.02	2	0	3	1	0	2	1	1	0	0	0	0	0	0	0	0	0	0	0	0	0	0	0	0	0	1	0	2	1	0	1	0	0		0	0	0	0	0	0	0	1	0	1	69
1	73	172	73.75	24.93	1	0	3	1	0	2	1	1	1	0	1	0	0	0	0	0	0	0	1	1	0	0	0	0	0	1	0	2	1	1	0	1	0		0	0	0	0	0	1	1	0	0	0	0
1	60	170	68.95	23.86	2	0	2	0	0	1	0	0	1	0	0	0	1	0	0	0	0	0	0	0	0	0	0	0	0	1	0	2	1	0	0	1	0		0	0	0	0	0	0	0	1	0	1	96
0	58	150	73.2	32.53	3	1	4	1	0	2	1	1	0	0	0	0	0	0	0	0	0	0	1	0	0	0	0	0	0	1	0	2	0	0	0	0	1		0	0	0	0	0	1	1	0	0	0	0
1	58	170	62	21.45	1	0	2	0	0	1	0	0	0	0	1	1	0	0	0	0	0	0	0	0	0	0	0	0	0	1	0	2	1	0	1	0	0		0	0	0	0	0	1	1	0	0	0	0
1	61	163	64	24.09	2	0	2	0	0	1	0	0	0	0	0	0	1	0	0	0	0	0	0	0	0	0	0	1	0	1	0	2	1	1	0	1	0		0	0	0	0	0	1	1	0	0	0	0
1	60	165	80	29.38	2	0	2	0	0	1	0	1	0	0	0	0	1	0	0	0	0	0	0	0	0	0	0	0	0	1	0	2	1	1	0	1	0		0	0	0	0	0	1	1	0	0	0	0
1	45	165	80	29.38	2	0	2	0	0	1	0	0	0	0	0	0	1	0	0	0	0	0	0	0	0	0	0	0	0	1	0	2	1	0	1	0	0		0	0	0	0	0	1	1	0	0	0	0
1	62	165	74	27.18	2	0	2	0	0	1	0	0	1	0	0	0	0	0	0	0	0	0	0	0	0	0	0	0	0	1	0	2	1	1	1	0	0		0	0	0	0	0	1	1	0	0	0	0
0	72	160	51	19.92	1	0	3	1	0	2	1	0	0	0	1	0	0	0	0	0	0	0	0	0	0	0	0	1	0	1	0	2	1	0	1	0	0		0	0	0	0	0	1	1	0	0	0	0
1	66	166	53.5	19.42	2	0	2	0	0	2	1	0	0	0	0	0	1	0	0	0	0	0	1	0	0	0	0	0	0	1	0	2	0	0	0	0	1		0	0	0	0	0	1	1	0	0	0	0
1	65	165	68	24.98	4	1	1	0	1	3	1	1	1	0	0	0	0	0	0	0	0	0	0	0	0	1	0	0	0	1	0	2	1	0	1	0	0		0	0	0	0	0	1	1	0	0	0	0
0	62	149	56.65	25.52	1	0	3	1	0	2	1	1	1	0	0	0	0	0	0	0	0	0	0	0	0	0	0	0	0	1	0	2	1	0	0	1	0		0	0	0	0	0	1	1	0	0	0	0
1	66	166	85.2	30.92	1	0	2	0	0	1	0	0	0	0	0	0	1	0	0	0	0	0	0	1	0	0	0	0	0	1	0	2	1	0	0	1	0		0	0	0	0	0	1	1	0	0	0	0
1	55	165	65	23.88	1	0	3	1	0	2	1	0	1	0	0	0	0	0	0	0	0	0	0	0	0	0	0	0	0	1	0	2	1	1	0	1	0		0	0	0	0	0	1	1	0	0	0	0
1	64	165	70	25.71	1	0	2	0	0	1	0	1	1	0	0	0	0	0	0	0	0	0	0	0	0	1	0	0	0	1	0	2	1	0	0	1	0		0	0	0	0	0	1	1	0	0	0	0
1	70	165	57	20.94	1	0	2	0	0	1	0	1	0	0	0	0	1	0	0	0	0	0	0	0	0	0	0	0	0	1	0	2	1	0	0	1	0		0	0	0	0	0	1	1	0	0	0	0
1	64	172	68.8	23.26	2	0	2	0	0	1	0	0	0	0	0	0	1	0	0	0	0	0	0	1	0	1	0	0	0	1	0	2	1	0	1	0	0		0	0	0	0	0	1	1	0	0	0	0
1	52	165	89.65	32.93	1	0	4	1	0	2	1	0	1	0	1	0	1	0	0	0	0	0	0	0	0	0	0	1	0	1	0	2	1	0	1	0	0		0	0	0	0	0	1	1	0	0	0	0
1	73	165	69	25.34	1	0	1	0	0	1	0	1	1	0	0	0	0	0	0	0	0	0	1	0	0	0	0	1	0	1	0	2	1	0	1	0	0		0	0	0	0	0	1	1	0	0	0	0
0	70	165	45	16.53	3	1	3	1	0	2	1	1	1	0	0	0	0	0	0	0	0	0	1	0	0	0	0	0	0	1	0	2	1	0	0	1	0		0	0	0	0	0	1	1	0	0	0	0
1	62	160	53.7	20.98	1	0	2	0	0	1	0	0	0	0	0	0	0	0	0	0	0	0	0	0	0	0	0	0	0	1	0	2	0	0	0	0	1		0	0	0	0	0	1	1	0	0	0	0
1	41	168	74	26.22	2	0	3	1	0	2	1	1	0	0	1	0	1	0	0	0	0	0	0	0	0	0	0	0	0	1	0	2	1	1	0	1	0		0	0	0	1	0	1	1	0	0	0	0
1	75	165	78.5	28.83	3	1	3	1	0	2	1	1	1	0	0	0	1	0	0	0	0	0	0	0	0	0	0	1	0	1	0	2	1	0	0	1	0		0	0	0	0	0	1	1	0	0	0	0
1	61	173	69.8	23.32	3	1	3	1	0	1	0	1	0	0	1	0	0	0	0	0	0	0	0	0	0	0	0	0	0	1	0	2	1	0	1	0	0		0	0	0	0	0	1	1	0	0	0	0
1	50	167.5	63.2	22.53	1	0	3	1	0	2	1	0	0	0	0	0	0	0	0	0	0	0	0	0	0	0	0	0	0	1	0	2	1	1	0	1	0		0	0	0	0	0	1	1	0	0	0	0
1	42	165	70	25.71	2	0	3	1	1	3	1	0	1	0	0	0	0	0	0	0	0	0	0	0	0	0	0	0	0	1	0	2	1	0	1	0	0		0	0	0	1	0	1	0	1	1	0	52
1	66	165	62	22.77	2	0	3	1	0	2	1	1	1	1	0	0	0	0	0	0	0	0	0	0	0	1	0	0	0	1	1	3	1	1	1	0	0		0	0	0	0	0	1	1	0	0	0	0
1	40	165	67	24.61	2	0	2	0	0	1	0	0	0	0	0	0	1	0	0	0	0	0	0	0	0	0	0	0	0	1	1	3	1	0	1	0	0		0	0	0	0	0	1	1	0	0	0	0
0	67	165	50	18.37	3	1	4	1	0	2	1	1	0	0	0	0	1	0	0	0	0	0	0	1	0	0	0	0	0	1	1	3	1	0	1	0	0		0	0	0	0	0	1	1	0	0	0	0
1	67	165	63	23.14	2	0	2	0	0	2	1	1	0	0	0	0	0	0	0	0	0	0	0	0	0	0	0	0	0	1	1	3	1	0	0	1	0		0	0	0	0	0	1	1	0	0	0	0
1	70	162.5	65.85	24.94	2	0	2	0	1	3	1	0	0	0	1	0	0	0	0	1	0	0	0	0	0	0	0	0	0	1	1	3	1	0	1	0	0		0	0	0	0	0	1	1	0	0	0	0
1	68	165	66	24.24	3	1	3	1	0	1	0	0	1	0	0	0	0	0	0	0	0	0	0	1	0	0	1	0	0	1	1	3	1	1	0	1	0		0	0	0	0	0	1	1	0	0	0	0
1	67	165	50	18.37	1	0	2	0	0	1	0	1	1	0	0	0	0	0	0	0	0	0	0	1	0	1	0	0	0	1	1	3	1	0	1	0	0		0	0	0	0	0	1	1	0	0	0	0
0	70	165	53	19.47	1	0	2	0	0	1	0	1	0	0	0	0	0	0	0	0	0	0	0	0	0	0	0	0	0	1	1	3	1	0	0	1	0		0	0	0	0	0	1	1	0	0	0	0
0	64	148	60	27.39	1	0	2	0	0	2	1	1	0	0	0	0	0	0	0	0	0	0	0	0	0	1	0	0	0	1	1	3	1	0	1	0	0		0	0	0	0	0	1	1	0	0	0	0
0	72	165	75	27.55	1	0	1	0	0	1	0	1	0	0	0	0	1	0	0	1	0	0	0	0	0	0	0	0	0	1	1	3	1	0	0	1	0	_fistula	0	0	0	0	0	1	0	1	0	1	NA
0	65	165	58	21.3	1	0	2	0	0	1	0	1	0	0	0	0	0	0	0	0	0	0	0	1	0	0	0	0	0	1	1	3	1	0	0	1	0		0	0	0	0	0	1	1	0	0	0	0
1	62	166.7	61.7	22.2	1	0	2	0	0	1	0	1	0	0	0	0	1	0	0	0	0	0	0	0	0	0	0	0	0	1	1	3	1	0	0	1	0		0	0	0	0	0	0	0	1	0	1	124
1	47	175	83.3	27.2	2	0	3	1	0	2	1	0	0	0	0	0	1	0	0	0	0	0	0	0	0	0	0	0	0	1	1	3	0	0	0	0	1		0	0	0	0	0	1	1	0	0	0	0
1	52	165	75	27.55	1	0	2	0	0	2	1	1	0	0	0	0	0	0	0	0	0	0	1	0	0	0	0	0	0	1	1	3	1	1	0	1	0		0	0	0	0	0	1	1	0	0	0	0
1	72	165	62.8	23.07	2	0	3	1	0	1	0	0	0	1	0	1	1	0	0	0	0	0	0	1	0	0	0	1	0	1	1	3	1	0	1	0	0		0	0	0	0	0	1	1	0	0	0	0
1	39	168	83.5	29.58	1	0	1	0	0	1	0	1	0	0	1	0	1	0	0	0	0	0	0	0	0	0	0	0	0	1	1	3	1	0	1	0	0		0	0	0	0	0	1	1	0	0	0	0
1	66	165	65	23.88	2	0	2	0	1	3	1	0	0	0	0	0	1	0	0	0	0	0	0	0	0	0	0	1	0	1	1	3	1	0	1	0	0		0	0	0	0	0	1	1	0	0	0	0
1	66	166	75.65	27.45	1	0	3	1	0	2	1	1	0	0	0	0	0	0	0	0	0	0	0	0	0	0	0	0	0	1	1	3	0	0	0	0	1		0	0	0	0	0	1	1	0	0	0	0
0	65	165	55	20.2	4	1	4	1	1	3	1	1	0	0	0	0	0	0	0	0	0	0	0	0	0	0	0	0	0	1	1	3	1	0	1	0	0		0	1	0	0	1	0	0	1	0	1	158
0	64	150	58.35	25.93	4	1	4	1	0	2	1	1	1	0	0	0	0	0	0	0	0	0	1	1	0	0	0	0	0	1	1	3	1	0	1	0	0		0	0	0	0	0	1	1	0	0	0	0
0	54	165	50	18.37	1	0	2	0	0	1	0	0	1	0	0	0	0	0	0	0	0	0	0	0	0	0	0	0	0	1	1	3	1	0	1	0	0		0	0	0	0	0	1	1	0	0	0	0
0	64	165	44	16.16	1	0	3	1	0	1	0	0	0	0	1	0	0	0	0	0	0	0	0	0	0	0	0	0	0	1	1	3	1	0	1	0	0		0	0	0	0	0	1	1	0	0	0	0
1	66	168	62.95	22.3	2	0	2	0	0	1	0	1	0	0	0	0	0	0	0	1	0	0	1	0	0	0	0	0	0	1	1	3	1	1	0	1	0		0	0	0	0	0	1	1	0	0	0	0
0	61	143	52.15	25.5	1	0	3	1	0	2	1	0	1	0	0	0	0	0	0	0	0	0	0	0	0	0	0	0	0	1	1	3	1	0	0	1	0		0	0	0	0	0	1	1	0	0	0	0
1	50	173	68.6	22.92	1	0	3	1	0	2	1	0	1	0	0	0	1	0	0	1	0	0	0	0	0	0	0	0	0	1	1	3	1	1	1	0	0		0	0	0	0	0	1	1	0	0	0	0
1	69	160	48.4	18.91	2	0	3	1	1	3	1	0	0	0	0	0	1	0	0	0	0	0	0	0	0	0	0	0	0	1	1	3	1	0	1	0	0		0	0	0	0	0	1	1	0	0	0	0
0	70	162	59.45	22.65	2	0	3	1	0	2	1	0	1	0	0	0	0	0	0	0	0	0	0	0	0	0	0	0	0	1	1	3	1	1	1	0	0		0	0	0	0	0	1	1	0	0	0	0
1	70	165	58	21.3	1	0	3	1	0	2	1	1	1	0	1	0	1	0	0	0	0	0	0	0	0	0	0	0	0	1	1	3	1	0	1	0	0		0	0	0	0	0	1	1	0	0	0	0
1	64	165	82	30.12	2	0	3	1	1	3	1	1	0	0	0	0	1	0	0	0	0	0	0	0	0	0	0	0	0	1	1	3	1	1	1	0	0		0	0	0	0	0	1	1	0	0	0	0
1	63	169	62	21.71	1	0	2	0	0	2	1	0	0	0	0	0	0	0	0	0	0	0	1	0	0	0	0	0	0	1	1	3	1	1	1	0	0		0	0	0	0	0	1	1	0	0	0	0
1	66	165	71	26.08	2	0	3	1	0	1	0	1	0	0	0	0	0	0	0	0	0	0	0	0	0	0	0	0	0	1	1	3	1	0	1	0	0		0	0	0	0	0	1	1	0	0	0	0
0	79	155	60.25	25.08	2	0	3	1	1	3	1	1	1	0	0	0	0	0	0	0	0	0	0	0	0	0	0	1	0	1	1	3	1	0	1	0	0		0	0	0	0	0	1	1	0	0	0	0
1	53	165	70	25.71	3	1	3	1	0	1	0	0	0	0	0	0	0	0	0	0	0	0	0	0	0	0	0	0	0	1	1	3	1	0	0	1	0		0	0	0	0	0	1	1	0	0	0	0
1	65	165	62	22.77	1	0	2	0	0	1	0	1	0	0	0	0	0	0	0	0	0	0	0	0	0	0	0	0	0	1	1	3	1	0	1	0	0		0	0	0	0	0	1	1	0	0	0	0
0	59	165	67	24.61	1	0	2	0	1	3	1	0	1	0	0	0	0	0	0	0	0	0	1	1	0	0	0	0	0	1	1	3	1	0	0	1	0		0	0	0	0	0	1	1	0	0	0	0
1	45	165	87	31.96	1	0	2	0	0	1	0	1	1	0	0	0	0	0	0	0	0	0	0	0	0	0	0	0	0	1	1	3	0	0	0	0	1		0	0	0	0	0	1	1	0	0	0	0
1	75	165	56	20.57	2	0	2	0	0	1	0	0	0	0	0	0	0	0	0	0	0	0	1	0	0	0	0	0	0	1	1	3	1	1	0	1	0		0	0	0	0	0	1	1	0	0	0	0
1	44	164	62.15	23.11	2	0	3	1	1	3	1	1	1	0	0	0	0	0	0	0	0	0	1	0	0	0	0	0	0	1	1	3	1	0	1	0	0		0	0	0	0	0	1	1	0	0	0	0
1	70	168	55.35	19.61	3	1	2	0	0	1	0	0	0	0	0	1	0	0	0	0	0	0	0	1	0	0	0	1	0	1	1	3	1	0	0	1	0		0	0	0	0	0	1	1	0	0	0	0
1	61	165	67.55	24.81	3	1	1	0	0	1	0	0	0	0	0	0	1	0	0	0	0	0	0	0	0	0	0	1	0	1	1	3	1	0	1	0	0		0	0	0	0	0	1	1	0	0	0	0
1	47	165	67	24.61	1	0	3	1	0	2	1	0	1	0	0	0	0	0	0	0	0	0	0	0	0	0	0	0	0	1	1	3	1	0	0	1	0		0	0	0	0	0	1	1	0	0	0	0
1	73	165	71	26.08	2	0	2	0	0	1	0	0	0	0	1	0	0	0	0	0	0	0	0	0	0	0	0	1	0	1	1	3	1	1	0	1	0		0	1	0	0	0	1	0	1	1	0	90
1	59	165	65.5	24.06	1	0	1	0	0	1	0	1	1	0	0	0	0	0	0	0	0	0	0	0	0	0	0	0	0	1	1	3	1	0	1	0	0		0	0	0	0	0	1	1	0	0	0	0
1	62	165	65	23.88	1	0	3	1	1	3	1	1	0	0	0	0	1	0	0	0	0	0	0	0	0	0	0	0	0	1	1	3	1	0	0	1	0		0	0	0	0	0	1	1	0	0	0	0
1	47	168	64	22.68	2	0	4	1	0	2	1	1	0	0	0	0	0	0	0	0	0	0	1	0	0	0	0	0	0	1	1	3	1	0	1	0	0		0	0	0	0	1	1	1	0	0	0	0
1	57	179	61	19.04	2	0	2	0	1	3	1	0	1	0	1	0	0	0	0	0	0	0	1	0	0	0	0	0	0	1	1	3	1	0	1	0	0		0	0	0	0	0	1	0	1	1	0	42
0	58	165	55	20.2	1	0	3	1	0	2	1	0	0	0	0	0	1	0	0	0	0	0	0	0	0	0	0	0	0	1	1	3	0	0	0	0	1		0	0	0	0	0	1	1	0	0	0	0
1	71	165	52	19.1	3	1	3	1	0	2	1	0	1	0	0	0	0	0	0	0	0	0	0	0	0	0	0	0	0	1	1	3	1	0	1	0	0		0	0	0	0	0	1	1	0	0	0	0
0	71	165	60	22.04	2	0	2	0	0	1	0	1	0	0	1	0	0	0	0	0	0	0	0	0	0	1	0	0	0	1	1	3	1	0	0	1	0		0	0	0	0	0	1	1	0	0	0	0
1	51	165	71	26.08	2	0	2	0	0	1	0	1	0	0	0	0	1	0	0	0	0	0	0	0	1	0	0	0	0	1	1	3	1	0	1	0	0		0	0	0	0	0	1	0	1	0	1	247
0	66	165	56	20.57	2	0	3	1	1	3	1	1	0	0	0	0	0	0	0	0	0	0	0	0	0	0	0	0	0	1	1	3	1	1	1	0	0		0	0	0	0	0	0	0	1	0	1	120
1	59	182	84.65	25.56	1	0	4	1	0	2	1	1	1	0	0	0	0	0	0	0	0	0	0	0	0	0	0	0	0	1	1	3	1	0	0	1	0		0	0	0	0	0	1	1	0	0	0	0
1	65	165	65	23.88	1	0	2	0	0	1	0	0	1	0	0	0	0	0	0	0	0	0	0	0	0	0	0	0	0	1	1	3	1	0	1	0	0		0	0	0	0	0	1	1	0	0	0	0
0	65	148	49.25	22.48	2	0	3	1	1	3	1	1	0	0	0	0	0	0	0	0	0	0	0	0	0	0	0	0	0	1	1	3	1	0	1	0	0		0	0	0	0	0	1	1	0	0	0	0
1	63	162	60.85	23.19	1	0	3	1	0	2	1	0	0	0	0	0	0	0	0	0	0	0	1	1	0	0	0	0	0	1	1	3	1	0	0	1	0		0	0	0	0	0	1	0	1	1	0	132
1	67	165	75	27.55	1	0	2	0	0	1	0	0	1	0	0	0	0	0	0	0	0	0	0	0	0	0	0	1	0	1	1	3	1	0	0	1	0		0	0	0	0	0	1	1	0	0	0	0
1	68	165	55	20.2	2	0	1	0	0	1	0	1	0	0	0	1	0	0	0	1	0	0	1	0	0	0	0	0	0	1	1	3	1	0	1	0	0		0	0	0	0	0	1	1	0	0	0	0
1	52	162	57.95	22.08	3	1	3	1	0	2	1	0	1	0	0	0	1	0	0	0	0	0	0	0	0	0	0	0	0	1	1	3	1	0	0	1	0		0	0	0	0	0	1	1	0	0	0	0
1	47	172.7	72.45	24.29	1	0	2	0	0	2	1	0	0	0	1	0	1	0	0	0	0	0	0	0	0	0	0	0	0	1	1	3	1	0	0	1	0		0	0	0	0	0	1	1	0	0	0	0
1	60	167.5	67.6	24.09	2	0	2	0	1	3	1	1	0	0	0	0	1	0	0	0	0	0	0	0	0	0	0	0	0	1	1	3	1	0	1	0	0		0	0	0	0	0	1	1	0	0	0	0
1	60	165	74.5	27.36	3	1	3	1	0	2	1	1	0	0	0	0	0	0	0	0	0	0	0	0	0	0	0	0	0	1	1	3	1	0	1	0	0		0	0	0	0	0	1	1	0	0	0	0
0	67	156	64.3	26.42	2	0	2	0	0	2	1	0	1	1	0	0	0	0	0	0	0	0	0	0	0	0	0	0	0	1	1	3	1	0	1	0	0		0	0	0	0	0	1	0	1	1	0	76
0	75	165	55	20.2	1	0	4	1	0	2	1	0	0	0	0	0	0	0	0	0	0	0	1	1	0	0	0	0	0	1	1	3	0	0	0	0	1		0	0	0	0	1	1	1	0	0	0	0
0	56	148	60	27.39	1	0	2	0	1	3	1	1	0	0	0	0	0	0	0	0	0	0	1	0	0	0	0	0	0	1	1	3	1	0	0	1	0		0	0	0	0	0	1	1	0	0	0	0
1	51	174	69.75	23.04	1	0	3	1	0	2	1	1	1	0	1	0	1	0	0	0	0	0	0	0	0	1	0	0	0	1	1	3	1	0	1	0	0		0	0	0	0	0	1	1	0	0	0	0
1	52	172	70.9	23.97	1	0	2	0	0	1	0	0	0	0	0	0	0	0	0	0	0	0	1	1	0	0	0	0	0	1	1	3	1	0	1	0	0		0	0	0	0	0	1	1	0	0	0	0
0	70	149	65.1	29.32	1	0	3	1	0	2	1	1	0	0	0	0	0	0	0	0	0	0	0	0	0	0	0	1	0	1	1	3	1	0	1	0	0		0	0	0	0	0	1	1	0	0	0	0
1	74	167	68.55	24.58	2	0	2	0	0	1	0	1	0	0	0	0	0	0	0	0	0	0	0	0	0	0	0	0	0	1	1	3	1	0	1	0	0		0	0	0	0	0	1	1	0	0	0	0
0	79	161	65.85	25.4	1	0	4	1	0	2	1	1	1	1	0	0	0	0	0	0	0	0	0	1	0	1	0	0	0	1	1	3	1	0	1	0	0		0	0	0	0	1	1	0	1	1	0	44
1	76	165	80	29.38	4	1	4	1	1	3	1	1	1	0	0	0	1	0	0	0	0	0	0	0	0	0	0	0	0	1	1	3	1	1	0	1	0		0	0	0	0	1	1	0	1	1	0	59
1	53	181	89	27.17	2	0	2	0	0	1	0	0	0	0	0	0	1	0	0	0	0	0	0	0	0	0	0	0	0	1	1	3	1	1	1	0	0		0	0	0	0	0	1	1	0	0	0	0
1	54	174	80	26.42	3	1	3	1	1	3	1	1	1	1	0	0	0	0	0	1	0	0	0	0	0	0	0	1	0	1	1	3	1	0	1	0	0		0	0	0	0	0	1	1	0	0	0	0
1	43	164	58.3	21.68	1	0	1	0	0	1	0	0	0	0	0	0	0	0	0	0	0	0	1	0	0	0	0	0	0	1	1	3	1	1	0	1	0		0	0	0	0	0	1	1	0	0	0	0
1	48	169	63	22.06	1	0	3	1	0	2	1	0	0	0	0	0	1	0	0	0	0	0	0	0	0	0	0	0	0	1	1	3	1	0	1	0	0		0	0	0	0	0	1	1	0	0	0	0
1	56	164	61.5	22.87	2	0	3	1	0	1	0	1	1	0	0	0	0	0	0	0	0	0	0	0	0	1	0	0	0	1	1	3	1	0	1	0	0		0	0	0	0	0	1	1	0	0	0	0
0	47	149	53	23.87	2	0	2	0	0	1	0	1	1	0	0	0	0	0	0	0	0	0	0	0	0	1	0	1	0	1	1	3	1	0	1	0	0		0	0	0	0	0	1	1	0	0	0	0
0	67	156	56	23.01	2	0	1	0	0	1	0	1	1	0	0	0	0	0	0	0	0	0	0	0	0	0	0	0	0	1	1	3	1	0	1	0	0		0	0	0	0	0	1	1	0	0	0	0
0	64	162	51	19.43	2	0	2	0	0	1	0	1	1	1	0	0	0	HD	1	0	0	0	0	0	0	0	0	0	0	1	1	3	1	0	1	0	0		0	0	0	0	0	1	1	0	0	0	0
1	47	168	69	24.45	3	1	3	1	0	2	1	0	0	0	0	0	1	0	0	0	0	0	0	0	0	0	0	0	0	1	1	3	1	0	1	0	0		0	0	0	0	0	0	0	1	0	1	122
0	72	165	58	21.3	4	1	4	1	1	3	1	1	0	0	0	0	0	0	0	0	0	0	0	0	0	1	0	0	0	1	1	3	1	0	1	0	0		0	0	0	0	0	1	0	1	1	0	44
1	46	169.4	66.45	23.16	3	1	3	1	0	2	1	0	0	0	0	0	1	0	0	0	0	0	0	0	0	0	0	0	0	1	1	3	1	1	0	1	0		0	0	0	0	0	1	1	0	0	0	0
1	57	164	76	28.26	1	0	2	0	0	1	0	1	0	0	0	0	0	0	0	0	0	0	0	0	0	0	0	0	0	1	1	3	1	0	1	0	0		0	0	0	0	0	1	1	0	0	0	0
0	65	138.5	45.15	23.54	3	1	3	1	0	2	1	1	1	0	1	0	0	0	0	1	0	0	0	1	0	0	0	0	0	1	1	3	1	0	1	0	0		0	0	0	0	0	1	1	0	0	0	0
1	61	171.5	77.5	26.35	1	0	2	0	0	1	0	1	1	0	0	0	1	0	0	0	0	0	0	0	0	1	0	1	0	1	1	3	1	0	1	0	0		0	0	0	0	0	1	1	0	0	0	0
1	77	175	70.15	22.91	3	1	3	1	0	1	0	1	0	0	0	0	0	0	0	0	0	0	0	0	0	0	0	0	0	1	1	3	1	1	1	0	0		0	0	0	0	0	1	1	0	0	0	0
1	20	178	69.4	21.9	2	0	1	0	0	1	0	0	0	0	0	0	0	0	0	0	0	0	0	0	0	0	0	0	0	1	1	3	1	1	0	1	0		0	0	0	0	0	1	1	0	0	0	0
1	41	162.5	57	21.59	1	0	3	1	0	2	1	0	0	0	0	0	1	0	0	0	0	0	0	0	0	0	0	0	0	1	1	3	0	0	0	0	1		0	0	1	0	0	1	0	1	1	0	43
1	69	172.4	72.45	24.36	3	1	3	1	1	3	1	0	1	0	0	0	0	0	0	0	0	0	0	0	0	0	0	0	0	1	1	3	1	0	1	0	0		0	0	0	0	0	1	1	0	0	0	0
1	67	174	56.65	18.71	1	0	1	0	0	1	0	1	1	0	0	0	0	0	0	0	0	0	0	0	0	0	0	0	0	1	1	3	1	0	0	1	0		0	0	0	0	0	1	1	0	0	0	0
0	68	165	47.75	17.54	3	1	3	1	0	1	0	1	1	0	0	0	0	0	0	0	0	0	1	0	0	0	0	1	0	1	1	3	1	0	1	0	0		0	0	0	0	0	1	1	0	0	0	0
0	73	154	57.8	24.37	2	0	2	0	0	1	0	1	1	1	0	0	0	0	0	0	0	0	0	1	0	0	0	0	0	1	1	3	1	0	1	0	0		0	0	0	0	0	1	1	0	0	0	0
0	65	155	63.4	26.39	2	0	2	0	0	1	0	0	1	1	0	0	1	0	0	0	0	0	0	1	0	0	0	0	0	1	1	3	1	0	0	1	0		0	0	0	0	0	1	1	0	0	0	0
1	45	169	79	27.66	2	0	3	1	0	2	1	0	1	0	0	0	0	0	0	0	0	0	1	0	0	0	0	0	0	1	1	3	1	0	0	1	0		0	0	0	0	0	1	1	0	0	0	0
1	86	165	64	23.51	2	0	2	0	0	1	0	0	0	0	1	0	0	0	0	0	0	0	0	0	0	0	0	1	0	1	1	3	1	0	1	0	0		0	0	0	0	0	1	1	0	0	0	0
1	58	166	77	27.94	1	0	2	0	0	1	0	0	0	0	0	0	0	0	0	0	0	0	0	0	0	0	0	0	0	1	1	3	1	1	1	0	0		0	0	0	0	0	1	1	0	0	0	0
1	63	172	81.3	27.48	1	0	3	1	0	2	1	1	1	0	0	0	0	0	0	0	0	0	0	0	0	0	0	0	0	1	1	3	1	0	0	1	0		0	0	0	0	0	1	1	0	0	0	0
1	44	165	80	29.38	1	0	2	0	0	2	1	0	0	0	0	0	0	0	0	0	0	0	1	0	0	0	0	0	0	1	1	3	0	0	0	0	1		0	0	0	0	0	1	1	0	0	0	0
0	62	166	75.85	27.53	1	0	3	1	0	2	1	1	0	0	1	0	1	0	0	0	0	0	0	0	0	0	0	0	0	1	1	3	0	0	0	0	1		0	0	0	0	0	1	1	0	0	0	0
0	65	154	75.75	31.94	1	0	2	0	0	1	0	1	0	0	0	0	0	0	0	0	0	0	0	0	0	0	0	0	0	1	1	3	1	0	1	0	0		0	0	0	0	0	1	1	0	0	0	0
0	70	142	53.5	26.53	2	0	3	1	0	2	1	1	0	0	0	0	0	0	0	0	0	0	0	0	0	1	0	0	0	1	1	3	1	0	1	0	0		0	0	0	0	0	1	1	0	0	0	0
0	63	156	64.15	26.36	2	0	2	0	0	2	1	1	0	0	0	0	0	0	0	0	0	0	0	0	0	0	0	0	0	1	1	3	1	0	1	0	0		0	0	0	0	0	1	1	0	0	0	0
1	70	165	65	23.88	2	0	2	0	0	1	0	1	1	0	1	0	0	0	0	0	0	0	1	0	0	0	0	0	0	1	1	3	1	0	0	1	0		0	0	0	0	0	1	1	0	0	0	0
1	56	172	68.5	23.15	2	0	2	0	0	1	0	1	1	0	1	0	0	0	0	0	0	0	0	0	0	0	0	0	0	1	1	3	1	0	1	0	0		0	0	0	0	0	1	1	0	0	0	0
1	42	166	63.25	22.95	3	1	3	1	1	3	1	1	0	0	0	0	1	0	0	0	0	0	1	1	0	0	0	0	0	1	1	3	1	0	1	0	0		0	0	0	0	0	1	1	0	0	0	0
1	75	170.1	70.7	24.43	2	0	2	0	0	1	0	1	0	0	0	1	0	0	0	0	0	0	0	0	0	1	0	0	0	1	1	3	1	1	1	0	0		0	0	0	0	0	1	0	1	0	1	110
1	61	173	80.35	26.85	3	1	3	1	1	3	1	0	0	0	0	0	0	0	0	0	0	0	0	0	0	0	0	0	0	1	1	3	1	0	1	0	0		0	0	0	0	0	1	1	0	0	0	0
1	65	165	70	25.71	1	0	2	0	0	1	0	1	0	0	0	0	0	0	0	0	0	0	0	0	0	0	0	0	0	1	1	3	1	1	0	1	0		0	0	0	0	0	1	1	0	0	0	0
1	64	165	72	26.45	3	1	3	1	1	3	1	0	0	0	0	1	0	0	0	0	0	0	0	1	0	0	0	1	0	1	1	3	1	0	1	0	0		0	0	0	0	0	1	1	0	0	0	0
0	55	165	58	21.3	3	1	3	1	0	2	1	0	1	0	0	0	1	0	0	0	0	0	1	1	0	0	0	0	0	1	1	3	1	0	1	0	0		0	0	0	0	0	1	1	0	0	0	0
1	51	172	70	23.66	1	0	2	0	0	2	1	0	0	0	0	0	0	0	0	0	0	0	1	1	0	0	0	0	0	1	1	3	1	0	0	1	0		0	0	0	0	0	1	1	0	0	0	0
1	67	165	52	19.1	3	1	3	1	1	3	1	1	0	0	0	0	0	0	0	0	0	0	0	0	0	0	0	1	0	1	1	3	1	1	1	0	0		0	0	1	0	0	1	0	1	1	0	73
1	64	165	60	22.04	2	0	2	0	0	1	0	0	0	0	0	0	0	0	0	0	0	0	0	0	0	0	0	1	0	1	1	3	1	0	1	0	0		0	0	0	0	0	1	1	0	0	0	0
1	70	165	65.5	24.06	2	0	2	0	1	3	1	1	1	1	0	0	0	0	0	0	0	0	0	0	0	0	0	0	0	1	1	3	1	1	1	0	0		0	0	0	0	0	1	0	1	1	0	72
1	65	167	79.85	28.63	2	0	2	0	0	1	0	1	1	0	0	0	1	0	0	0	0	0	0	0	0	0	0	0	0	1	1	3	1	0	1	0	0		0	0	0	0	0	0	0	1	0	1	161
0	65	165	50	18.37	4	1	4	1	1	3	1	1	0	0	0	0	0	0	0	0	0	0	0	0	0	0	0	0	0	1	1	3	0	0	0	0	1		1	1	0	0	1	0	0	1	0	1	107
1	70	161.5	75.65	29	2	0	3	1	0	2	1	1	1	0	0	0	0	0	0	0	0	0	0	0	0	0	0	0	0	1	1	3	1	1	0	1	0		0	0	0	0	0	1	1	0	0	0	0
1	56	168	69	24.45	2	0	2	0	0	1	0	0	0	1	0	0	0	0	0	0	0	0	0	0	0	0	0	0	0	1	1	3	1	0	1	0	0		0	0	0	0	0	1	1	0	0	0	0
1	61	188.5	114.05	32.1	3	1	3	1	1	3	1	1	0	0	0	0	0	0	0	0	0	0	0	0	0	0	0	0	0	1	1	3	1	0	1	0	0		0	0	0	0	0	1	1	0	0	0	0
1	60	166.7	63.8	22.96	1	0	2	0	0	1	0	1	1	0	0	0	0	0	0	0	0	0	0	0	0	0	0	0	0	1	1	3	1	1	0	1	0		0	0	0	0	0	1	1	0	0	0	0
1	79	162.1	73.35	27.91	2	0	2	0	0	1	0	0	0	0	1	1	0	0	0	0	0	0	0	0	0	0	0	0	0	1	1	3	1	0	1	0	0		0	0	0	0	0	1	1	0	0	0	0
0	67	165	47	17.26	3	1	3	1	0	2	1	0	0	0	0	0	0	0	0	0	0	0	0	0	0	0	0	0	0	1	1	3	1	0	1	0	0		0	0	0	0	0	1	1	0	0	0	0
1	42	165	64	23.51	2	0	2	0	0	1	0	0	0	0	0	0	0	0	0	0	0	0	0	0	0	0	0	0	0	1	1	3	1	0	1	0	0		0	0	0	0	0	1	1	0	0	0	0
1	73	162	58.8	22.41	3	1	2	0	1	3	1	1	0	0	0	0	0	0	0	0	0	0	1	0	0	0	0	0	0	1	1	3	1	1	0	1	0		0	0	0	0	0	1	1	0	0	0	0
1	64	165	60	22.04	2	0	2	0	0	1	0	0	1	0	0	0	0	0	0	0	0	0	0	0	0	0	0	0	0	1	1	3	1	0	1	0	0		0	0	0	0	0	1	1	0	0	0	0
1	64	159	58.85	23.28	1	0	2	0	0	1	0	0	0	0	0	0	0	0	0	0	0	0	1	1	0	0	0	0	0	1	1	3	1	0	1	0	0		0	0	0	0	0	1	1	0	0	0	0
1	55	170	72.8	25.19	2	0	2	0	0	1	0	1	1	0	1	0	1	0	0	0	0	0	0	0	0	1	0	0	0	1	1	3	1	0	1	0	0		0	0	0	0	0	1	0	1	1	0	83
1	59	171	78	26.67	2	0	2	0	0	1	0	0	0	0	0	0	0	0	0	0	0	0	1	0	0	0	0	0	0	1	1	3	1	1	0	1	0		0	0	0	0	0	1	1	0	0	0	0
1	64	168	65	23.03	1	0	2	0	0	1	0	0	1	0	0	0	0	0	0	0	0	0	0	0	0	0	0	1	1	1	1	3	1	0	1	0	0		0	0	0	0	0	1	1	0	0	0	0
0	65	152	72.45	31.36	2	0	2	0	0	2	1	1	0	0	0	0	0	0	0	0	0	0	0	0	0	0	0	1	0	1	1	3	1	1	1	0	0		0	0	0	0	0	1	1	0	0	0	0
0	68	165	69	25.34	1	0	2	0	0	2	1	1	0	0	0	0	0	0	0	0	0	0	0	0	0	0	0	0	0	1	1	3	0	0	0	0	1		0	0	0	0	0	1	1	0	0	0	0
0	70	152	49.4	21.38	3	1	4	1	0	2	1	1	0	0	0	0	0	0	0	0	0	0	0	0	0	0	0	0	0	1	1	3	1	1	0	1	0		0	0	0	0	0	1	1	0	0	0	0
1	67	165	67	24.61	3	1	3	1	0	2	1	0	0	0	0	0	0	0	0	0	0	0	1	0	0	0	0	0	0	1	1	3	1	0	1	0	0		0	0	0	0	0	1	1	0	0	0	0
1	57	177	70	22.34	3	1	3	1	1	3	1	0	0	0	0	0	1	0	0	0	0	0	0	0	0	0	0	0	0	1	1	3	1	0	1	0	0		0	0	0	0	0	1	1	0	0	0	0
0	55	165	62	22.77	3	1	3	1	0	2	1	0	0	0	0	0	0	0	0	0	0	0	1	0	0	0	0	0	0	1	1	3	1	0	1	0	0		0	0	0	0	0	1	1	0	0	0	0
1	62	171	71.45	24.43	2	0	2	0	0	1	0	0	1	0	0	0	0	0	0	0	0	0	0	0	0	1	1	1	0	1	1	3	1	0	1	0	0		0	0	0	0	0	1	1	0	0	0	0
0	76	155.6	59.45	24.55	3	1	3	1	0	2	1	1	0	1	0	0	0	0	0	0	0	0	0	0	0	0	0	0	0	1	1	3	1	0	1	0	0		0	0	0	0	0	1	1	0	0	0	0
1	52	173.1	83.9	28	3	1	3	1	0	2	1	1	1	0	0	0	0	0	0	0	0	0	1	0	0	0	0	0	0	1	1	3	1	0	1	0	0		0	0	0	0	0	1	1	0	0	0	0
0	51	161	58.65	22.63	2	0	2	0	0	1	0	0	1	0	1	0	0	0	0	0	0	0	0	0	0	0	0	0	0	1	1	3	1	0	1	0	0		0	0	0	0	0	1	1	0	0	0	0
1	65	169	66.95	23.44	2	0	3	1	0	2	1	0	0	0	0	0	0	0	0	0	0	0	1	1	0	0	0	0	0	1	1	3	0	0	0	0	1		0	1	0	0	1	1	0	1	1	0	63
1	75	161	63	24.3	2	0	2	0	0	1	0	0	0	0	0	0	0	0	0	0	0	0	1	0	0	0	0	0	0	1	1	3	1	1	0	1	0		0	0	0	0	0	1	1	0	0	0	0
1	62	170	80.1	27.72	1	0	3	1	1	3	1	1	1	0	0	0	0	0	0	0	0	0	0	0	0	1	0	0	0	1	1	3	1	1	1	0	0		0	0	0	0	0	1	0	1	1	0	74
1	50	168.3	65.15	23	2	0	2	0	0	1	0	0	0	0	0	0	0	0	0	0	0	0	0	0	0	0	0	0	0	1	1	3	1	0	1	0	0		0	0	0	0	0	1	1	0	0	0	0
1	65	165	80	29.38	1	0	3	1	0	2	1	1	0	0	0	0	0	0	0	0	0	0	0	0	0	0	0	0	0	1	1	3	0	0	0	0	1		0	0	0	0	0	1	1	0	0	0	0
0	73	165	75	27.55	1	0	1	0	0	1	0	1	1	0	0	0	0	0	0	0	0	0	0	0	0	0	0	0	0	1	1	3	1	0	1	0	0		0	0	0	0	0	1	1	0	0	0	0
1	56	170	75	25.95	2	0	3	1	0	2	1	0	0	0	0	0	0	0	0	0	0	0	1	0	0	0	0	0	0	1	1	3	1	0	0	1	0		0	0	0	0	0	1	0	1	1	0	223
1	62	165	75	27.55	2	0	2	0	0	2	1	0	0	0	0	0	1	0	0	1	0	0	0	0	0	0	0	0	0	1	1	3	1	0	1	0	0		0	0	0	0	0	1	1	0	0	0	0
1	50	166	68.6	24.89	2	0	2	0	0	1	0	0	1	0	0	0	0	0	0	0	0	0	0	0	0	0	0	0	0	1	1	3	1	0	1	0	0		0	0	0	0	0	1	1	0	0	0	0
1	63	161	54.9	21.18	1	0	3	1	0	1	0	1	0	0	0	0	0	0	0	0	0	0	1	0	0	0	0	0	0	1	1	3	0	0	0	0	1		0	0	0	0	0	1	1	0	0	0	0
1	44	170	59.85	20.71	2	0	2	0	1	3	1	1	0	0	0	0	0	0	0	0	0	0	0	0	0	0	0	0	0	1	1	3	1	0	1	0	0		0	0	0	0	0	1	1	0	0	0	0
1	75	165	71	26.08	2	0	2	0	0	1	0	1	1	0	0	0	0	0	0	0	0	0	0	0	0	0	0	0	0	1	1	3	1	0	1	0	0		0	0	0	0	0	0	0	1	0	1	228
0	66	165	56	20.57	1	0	3	1	0	2	1	1	1	0	0	0	0	0	0	0	0	0	0	0	0	0	0	0	0	1	1	3	0	0	0	0	1		0	0	0	0	0	1	1	0	0	0	0
1	54	165	53	19.47	2	0	2	0	1	3	1	0	1	0	0	0	0	0	0	0	0	0	1	0	0	0	0	0	0	1	1	3	1	0	0	1	0		0	0	0	0	0	0	0	1	0	1	126
0	67	165	95	34.89	2	0	3	1	0	1	0	0	0	0	0	0	0	0	0	0	0	0	0	0	0	0	0	0	0	1	1	3	1	1	0	1	0		0	0	0	0	0	0	0	1	0	1	77
0	66	150	52.25	23.22	1	0	3	1	0	1	0	0	1	0	0	0	0	0	0	0	0	0	0	0	0	0	0	1	0	1	1	3	1	1	0	1	0		0	0	0	0	0	1	1	0	0	0	0
1	57	169.3	66	23.03	1	0	2	0	0	1	0	1	0	0	0	0	0	0	0	0	0	0	0	0	0	0	0	0	0	1	1	3	1	0	0	1	0		0	0	0	0	0	1	1	0	0	0	0
1	62	169	61.9	21.67	2	0	2	0	0	1	0	0	0	0	0	0	0	0	0	0	0	0	0	0	0	0	0	0	0	1	1	3	1	1	0	1	0		0	0	0	0	0	1	1	0	0	0	0
0	80	143.5	59.6	28.94	4	1	4	1	1	3	1	1	0	0	1	0	0	0	0	0	0	0	1	1	0	0	0	1	0	1	1	3	1	0	0	1	0		0	0	0	0	0	1	1	0	0	0	0
1	56	165	67.25	24.7	2	0	2	0	0	1	0	1	1	0	0	0	0	0	0	0	0	0	0	0	0	0	0	1	0	1	1	3	1	1	0	1	0		0	0	0	0	0	1	1	0	0	0	0
1	50	168	70.2	24.87	1	0	2	0	0	1	0	1	0	0	1	0	0	0	0	0	0	0	0	0	0	0	0	0	0	1	1	3	0	0	0	0	1		0	0	0	0	0	1	1	0	0	0	0
1	35	173	90.85	30.36	1	0	3	1	0	1	0	0	0	0	1	0	1	0	0	0	0	0	1	0	0	0	0	0	0	1	1	3	0	0	0	0	1		0	0	0	0	0	1	1	0	0	0	0
1	67	160	68.65	26.82	1	0	2	0	0	1	0	0	0	0	0	0	0	0	0	0	0	0	0	1	0	0	0	0	0	1	1	3	1	0	1	0	0		0	0	0	0	0	1	0	1	0	1	187
0	79	156	55.7	22.89	2	0	2	0	0	1	0	0	0	0	0	0	0	0	0	0	0	0	1	0	0	0	0	0	0	1	1	3	1	1	0	1	0		0	0	0	0	0	1	1	0	0	0	0
1	76	165	74	27.18	2	0	3	1	0	2	1	0	1	1	0	1	1	0	0	0	0	0	0	0	0	1	0	0	0	1	1	3	1	1	1	0	0		0	0	0	0	0	1	1	0	0	0	0
1	61	172.2	56.5	19.05	2	0	2	0	0	1	0	0	1	0	0	1	0	0	0	0	0	0	1	0	0	0	0	0	0	1	1	3	0	0	0	0	1		0	0	0	0	0	1	1	0	0	0	0
1	54	162	58.2	22.18	3	1	3	1	0	1	0	1	0	0	1	1	0	0	0	0	0	0	0	1	0	0	0	1	0	1	1	3	1	1	1	0	0		0	0	0	0	0	1	1	0	0	0	0
1	35	165	52.7	19.36	2	0	2	0	0	1	0	0	0	0	0	0	0	0	0	0	0	0	1	1	0	0	0	0	0	1	1	3	0	0	0	0	1		0	0	0	0	0	1	1	0	0	0	0
0	64	165	47	17.26	2	0	3	1	1	3	1	0	0	0	0	0	0	0	0	0	0	0	0	0	0	0	0	0	0	1	1	3	1	1	0	1	0		0	0	0	0	0	1	1	0	0	0	0
1	54	159	61.5	24.33	1	0	2	0	0	1	0	0	0	0	0	0	1	0	0	0	0	0	0	0	0	0	0	0	0	1	1	3	0	0	0	0	1		0	0	0	0	0	1	1	0	0	0	0
1	60	165	70	25.71	1	0	1	0	1	3	1	0	0	0	0	0	0	0	0	0	0	0	0	0	0	0	0	1	0	1	1	3	1	0	0	1	0		0	0	0	0	0	1	1	0	0	0	0
0	59	148	52.45	23.95	4	1	4	1	0	2	1	1	0	0	0	0	0	0	0	0	0	0	0	0	0	0	0	0	0	1	1	3	1	0	0	1	0		0	0	0	0	0	1	1	0	0	0	0
0	70	152.2	50.95	21.99	3	1	2	0	0	1	0	1	0	1	1	0	0	0	0	0	0	0	1	0	0	1	0	0	0	1	1	3	1	0	0	1	0		0	0	0	0	0	1	1	0	0	0	0
1	52	175	77.5	25.31	2	0	3	1	0	2	1	1	0	0	0	0	0	0	0	0	0	0	0	0	0	0	0	0	0	1	1	3	1	0	1	0	0		0	0	0	0	0	1	1	0	0	0	0
1	68	174	83.35	27.53	2	0	2	0	0	1	0	1	0	0	0	0	0	0	0	0	0	0	0	1	0	0	0	0	0	1	1	3	1	0	1	0	0		0	0	0	0	0	1	1	0	0	0	0
1	68	165	61	22.41	2	0	2	0	0	1	0	0	1	0	0	0	0	0	0	0	0	0	0	0	0	1	0	0	0	1	1	3	1	0	1	0	0		0	0	0	0	0	1	1	0	0	0	0
0	73	165	47	17.26	2	0	3	1	0	1	0	0	0	0	0	0	0	0	0	0	0	0	0	0	0	0	0	0	0	1	1	3	1	0	1	0	0		0	0	0	0	0	1	1	0	0	0	0
1	60	163	69.9	26.31	2	0	2	0	0	2	1	0	1	1	0	0	0	0	0	0	0	0	1	0	0	0	0	0	0	1	1	3	1	0	1	0	0		0	0	0	0	0	1	1	0	0	0	0
1	66	168	66.75	23.65	3	1	2	0	0	1	0	1	0	0	0	0	0	0	0	0	0	0	0	0	0	1	0	0	0	1	1	3	1	0	0	1	0		0	0	0	0	0	1	0	1	0	1	138
1	51	173	80	26.73	1	0	2	0	0	1	0	1	0	0	0	0	0	0	0	0	0	0	0	0	0	0	0	0	0	1	1	3	1	1	0	1	0		0	0	0	0	0	1	1	0	0	0	0
0	71	165	55.9	20.53	3	1	3	1	1	3	1	1	0	0	0	0	0	0	0	0	0	0	0	0	0	0	0	0	0	1	1	3	1	0	1	0	0		0	0	0	0	0	1	0	1	1	0	81
1	50	170	90.4	31.28	2	0	2	0	0	2	1	0	0	0	1	0	1	0	0	0	0	0	0	0	0	0	0	0	0	1	1	3	1	0	1	0	0		0	0	0	0	0	1	1	0	0	0	0
1	55	165	71.5	26.26	3	1	3	1	0	2	1	0	0	0	0	0	0	0	0	0	0	0	1	0	0	0	0	0	0	1	1	3	1	0	0	1	0		0	0	0	0	0	1	1	0	0	0	0
1	63	172	56.2	19	1	0	1	0	0	1	0	0	0	0	0	1	1	0	0	1	0	0	0	0	0	0	0	0	0	1	1	3	1	0	1	0	0		0	0	0	0	0	1	1	0	0	0	0
0	69	157	72.1	29.25	1	0	3	1	0	2	1	1	0	0	1	0	0	0	0	0	0	0	0	0	0	0	0	1	0	1	1	3	1	0	0	1	0		0	0	0	0	0	1	1	0	0	0	0
0	73	140	49	25	2	0	2	0	0	1	0	0	0	0	0	0	0	0	0	0	0	0	0	0	0	0	0	0	0	1	1	3	1	0	1	0	0		0	0	0	0	0	1	1	0	0	0	0
1	63	159.8	50.6	19.82	2	0	2	0	0	1	0	0	1	0	0	0	0	0	0	0	0	0	0	0	0	0	0	1	0	1	1	3	1	0	1	0	0		0	0	0	0	0	1	1	0	0	0	0
0	45	155.2	50.95	21.15	1	0	2	0	0	1	0	0	0	0	0	0	0	0	0	0	0	0	1	0	0	0	0	0	0	1	1	3	0	0	0	0	1		0	0	0	0	0	1	1	0	0	0	0
1	64	170	70	24.22	2	0	2	0	0	1	0	1	0	0	0	0	0	0	0	0	0	0	0	0	0	0	0	0	0	1	1	3	1	0	1	0	0		0	0	0	0	0	1	1	0	0	0	0
1	51	165	65.5	24.06	2	0	3	1	0	1	0	0	1	0	0	0	0	0	0	0	0	0	0	0	0	0	0	0	0	1	1	3	1	0	0	1	0		0	0	0	0	0	1	1	0	0	0	0
1	69	176	85.3	27.54	1	0	3	1	1	3	1	0	1	0	0	0	0	0	0	0	0	0	0	1	0	0	0	0	0	1	1	3	1	1	0	1	0		0	0	0	0	1	1	1	0	0	0	0
1	62	168	80.65	28.57	1	0	2	0	0	1	0	1	1	0	1	0	0	0	0	0	0	0	0	0	0	0	1	0	0	1	1	3	1	1	0	1	0		0	0	0	0	0	1	1	0	0	0	0
0	66	144.2	65.8	31.64	3	1	2	0	0	2	1	1	0	0	0	0	0	0	0	0	0	0	0	0	0	0	0	0	0	1	1	3	1	0	1	0	0		0	0	0	0	0	1	1	0	0	0	0
1	46	173	73.25	24.47	1	0	2	0	0	1	0	0	0	0	1	0	1	0	0	0	0	0	0	0	0	0	0	0	0	1	1	3	1	1	1	0	0		0	0	0	0	0	1	1	0	0	0	0
0	66	151	54	23.68	2	0	2	0	0	1	0	0	0	0	0	0	0	0	0	0	0	0	0	0	0	0	0	0	0	1	1	3	0	0	0	0	1		0	0	0	0	0	1	1	0	0	0	0
0	62	153	66	28.19	3	1	3	1	0	2	1	1	0	0	0	0	0	0	0	0	0	0	0	0	0	0	0	1	0	1	1	3	1	0	1	0	0		0	0	0	0	0	1	1	0	0	0	0
1	66	168	71	25.16	3	1	3	1	1	3	1	1	1	0	1	0	0	0	0	0	0	0	0	0	0	1	0	0	0	1	1	3	1	0	0	1	0		0	0	0	0	0	1	1	0	0	0	0
1	56	172	64	21.63	2	0	2	0	0	1	0	0	0	0	1	0	0	0	0	0	0	0	0	0	0	0	0	0	0	1	1	3	1	0	1	0	0		0	0	0	0	0	1	1	0	0	0	0
1	55	165	65.5	24.06	1	0	2	0	0	2	1	0	1	0	0	0	1	0	0	0	0	0	1	0	0	0	0	0	0	1	1	3	1	1	0	1	0		0	0	0	0	0	1	1	0	0	0	0
0	65	156	63.7	26.18	2	0	3	1	0	2	1	1	1	1	0	1	0	HD	1	0	0	0	0	0	0	0	0	0	0	1	1	3	0	0	0	0	1		0	0	0	0	0	1	1	0	0	0	0
1	37	176	78.3	25.28	1	0	2	0	0	1	0	0	0	0	0	0	0	0	0	0	0	0	1	0	0	0	0	0	0	1	1	3	1	0	0	1	0		0	0	0	0	0	1	1	0	0	0	0
1	63	167.4	68.1	24.3	3	1	3	1	0	2	1	0	1	0	0	0	0	0	0	0	0	0	0	0	0	0	0	0	0	1	1	3	0	0	0	0	1		0	0	0	0	0	1	1	0	0	0	0
1	58	166	65.7	23.84	1	0	2	0	0	2	1	0	0	0	0	0	0	0	0	0	0	0	1	0	0	0	0	0	0	1	1	3	1	0	0	1	0		0	0	0	0	0	1	1	0	0	0	0
1	61	164	62.6	23.27	2	0	2	0	0	2	1	0	0	0	0	0	1	0	0	0	0	0	1	0	0	0	0	0	0	1	1	3	1	0	1	0	0		0	0	0	0	0	1	1	0	0	0	0
0	81	165	52.4	19.25	3	1	4	1	0	2	1	1	1	0	0	0	0	0	0	0	0	0	0	0	0	0	0	0	0	1	1	3	1	1	1	0	0		0	0	0	0	0	1	1	0	0	0	0
1	67	165	54.8	20.13	3	1	3	1	0	2	1	0	0	0	0	0	0	0	0	0	0	0	1	1	0	0	0	1	0	1	1	3	1	1	0	1	0		0	0	0	0	0	0	0	1	0	1	141
0	68	153.6	55.3	23.44	1	0	3	1	0	1	0	0	1	0	0	0	0	0	0	0	0	0	0	0	0	0	0	0	0	1	1	3	1	0	1	0	0		0	0	0	0	0	1	1	0	0	0	0
1	61	165	64.7	23.76	1	0	1	0	0	1	0	0	1	0	0	0	1	0	0	0	0	0	0	1	0	0	0	0	0	1	1	3	1	0	1	0	0		0	0	0	0	0	0	0	1	0	1	107
1	63	163.5	69	25.81	2	0	2	0	0	1	0	1	0	0	1	1	0	0	0	0	1	0	0	0	0	0	0	0	0	1	1	3	1	0	0	1	0		0	0	0	0	0	1	1	0	0	0	0
0	64	152	47.1	20.39	2	0	2	0	0	2	1	0	1	0	0	0	0	0	0	0	0	0	0	0	0	0	0	1	0	1	1	3	1	0	1	0	0		0	0	0	0	0	0	0	1	0	1	100
1	69	166	75.1	27.25	3	1	3	1	1	3	1	1	1	0	0	0	1	0	0	0	0	0	0	1	0	1	0	1	0	1	1	3	1	1	1	0	0		0	0	0	0	0	1	0	1	1	0	67
0	68	143	43.2	21.13	2	0	2	0	0	2	1	1	0	0	0	0	0	0	0	0	0	0	0	0	0	0	0	1	0	1	1	3	1	0	1	0	0		0	0	0	0	0	1	1	0	0	0	0
0	66	151	66.35	29.1	1	0	3	1	0	1	0	1	0	0	1	0	0	0	0	0	0	0	1	0	0	0	0	0	0	1	1	3	1	0	0	1	0		0	0	0	0	0	1	1	0	0	0	0
1	64	167	70.6	25.31	1	0	2	0	0	2	1	1	1	0	0	0	0	0	0	0	0	0	0	0	0	1	0	0	0	1	1	3	1	1	0	1	0		0	0	0	0	0	1	1	0	0	0	0
0	69	158	74	29.64	3	1	3	1	0	2	1	1	0	0	1	0	0	0	0	0	0	0	0	0	0	0	0	0	0	1	1	3	1	0	0	1	0		0	0	0	0	0	1	1	0	0	0	0
1	64	173	78	26.06	1	0	3	1	0	2	1	1	1	0	1	0	0	0	0	0	0	0	0	0	0	0	0	0	0	1	1	3	1	0	1	0	0		0	0	0	0	0	1	1	0	0	0	0
1	51	168.5	68.9	24.27	2	0	2	0	0	1	0	1	0	1	0	0	0	HD	1	0	0	0	0	0	0	0	0	1	0	1	1	3	1	0	1	0	0		0	0	0	0	0	1	1	0	0	0	0
0	67	153	47.2	20.16	4	1	4	1	1	3	1	1	1	0	0	0	0	0	0	0	0	0	0	0	0	1	0	0	0	1	1	3	1	0	1	0	0		0	0	0	0	1	1	0	1	0	1	208
0	68	153.5	55.6	23.6	1	0	2	0	1	3	1	0	1	0	0	0	0	0	0	0	0	0	1	0	0	0	0	0	0	1	1	3	0	0	0	0	1		0	0	0	0	0	1	1	0	0	0	0
0	67	146.3	56.6	26.44	1	0	3	1	1	3	1	1	0	0	0	0	0	0	0	0	0	0	1	0	0	0	0	0	0	1	1	3	0	0	0	0	1		0	1	1	0	0	0	0	1	0	1	190
0	74	150.2	49.3	21.85	3	1	3	1	0	2	1	1	0	0	1	0	0	0	0	0	0	0	0	0	0	0	0	0	0	1	1	3	1	0	0	1	0		0	0	0	0	0	1	1	0	0	0	0
1	65	164	66.2	24.61	2	0	2	0	0	2	1	0	1	0	0	0	0	0	0	0	0	0	0	0	0	0	0	1	0	1	1	3	1	0	1	0	0		0	0	0	0	0	1	1	0	0	0	0
0	61	161	49.6	19.14	4	1	3	1	1	3	1	0	1	1	0	0	0	0	0	1	0	0	0	0	0	0	0	0	0	1	1	3	1	1	1	0	0		0	0	0	0	0	1	1	0	0	0	0
1	69	177.5	76.25	24.2	1	0	2	0	0	1	0	0	0	0	0	0	0	0	0	0	0	0	0	0	0	0	0	0	0	1	1	3	1	0	1	0	0		0	0	0	0	0	1	1	0	0	0	0
1	55	173.2	73.65	24.55	2	0	1	0	0	1	0	1	0	0	1	0	0	0	0	0	0	0	0	0	0	0	0	1	0	1	1	3	1	0	0	1	0		0	0	0	0	0	1	1	0	0	0	0
1	78	150.6	56.7	25	1	0	2	0	0	1	0	0	0	0	0	0	0	0	0	0	0	0	0	1	0	0	0	0	0	1	1	3	1	0	1	0	0		0	0	0	0	0	0	0	1	0	1	104
1	84	168	65.1	23.07	2	0	2	0	0	1	0	0	0	0	0	0	0	0	0	0	0	0	0	0	0	0	0	1	0	1	1	3	1	0	1	0	0		0	0	0	0	0	1	1	0	0	0	0
1	60	162.6	61.1	23.11	2	0	2	0	0	1	0	1	0	0	0	0	0	0	0	0	0	0	0	0	0	0	0	0	0	1	1	3	1	0	1	0	0		0	0	0	0	0	1	1	0	0	0	0
1	36	168	83.7	29.66	2	0	2	0	0	1	0	1	1	0	1	0	1	0	0	0	0	0	0	0	0	0	0	0	0	1	1	3	1	0	0	1	0		0	0	0	0	0	1	1	0	0	0	0
1	52	172	71.4	24.13	3	1	3	1	1	3	1	1	0	0	0	0	1	0	0	0	0	0	1	0	0	0	0	0	0	1	1	3	1	0	1	0	0		0	0	0	0	0	0	0	1	0	1	157
1	48	173.4	69.9	23.25	1	0	2	0	0	1	0	0	0	0	0	0	0	0	0	0	0	0	1	0	0	0	0	0	0	1	1	3	0	0	0	0	1		0	0	0	0	0	1	1	0	0	0	0
1	73	165	62.6	22.99	2	0	2	0	0	1	0	1	0	0	0	1	1	0	0	0	0	0	0	0	0	0	0	1	0	1	1	3	1	0	1	0	0		0	0	0	0	0	1	1	0	0	0	0
0	65	143	50	24.45	1	0	1	0	0	1	0	0	0	0	0	0	0	0	0	0	0	0	0	0	0	0	0	0	0	1	1	3	1	0	0	1	0		0	0	0	0	0	0	0	1	0	1	187
1	68	160	66.95	26.15	3	1	2	0	0	1	0	1	1	0	0	1	0	0	0	1	0	0	0	0	0	1	0	0	0	1	1	3	1	0	1	0	0		0	0	0	0	0	1	1	0	0	0	0
1	52	166.5	57.3	20.67	1	0	3	1	1	3	1	0	0	0	1	0	0	0	0	0	0	0	0	0	0	0	0	0	0	1	1	3	1	0	1	0	0		0	0	0	0	1	1	0	1	1	0	71
1	68	166	57.85	20.99	1	0	2	0	0	1	0	1	1	0	0	0	0	0	0	0	0	0	0	0	0	0	0	0	0	1	1	3	0	0	0	0	1		0	0	0	0	0	1	1	0	0	0	0
0	65	148.7	48.45	21.91	2	0	2	0	0	2	1	0	0	0	0	0	0	0	0	0	0	0	0	0	0	0	0	0	0	1	1	3	1	0	0	1	0		0	0	0	0	0	1	1	0	0	0	0
0	64	142.5	47.4	23.34	1	0	2	0	0	2	1	1	1	0	0	0	0	0	0	0	0	0	0	0	0	0	0	0	0	1	1	3	1	0	1	0	0		0	0	0	0	0	1	1	0	0	0	0
1	64	165.2	71.3	26.13	1	0	2	0	0	1	0	1	1	0	0	0	1	0	0	0	0	0	0	0	0	0	0	0	0	1	1	3	1	1	1	0	0		0	0	0	0	0	1	0	1	0	1	162
1	51	177	87.3	27.87	1	0	3	1	0	2	1	0	0	0	0	0	1	0	0	0	0	0	0	0	0	0	0	0	0	1	1	3	1	0	0	1	0		0	0	0	0	0	1	1	0	0	0	0
1	54	168.5	69.15	24.36	1	0	2	0	0	1	0	1	0	0	1	0	0	0	0	0	0	0	0	0	0	0	0	0	0	1	1	3	1	0	1	0	0		0	0	0	0	0	1	1	0	0	0	0
1	48	161.5	55.8	21.39	3	1	3	1	0	2	1	0	0	0	0	0	1	0	0	0	0	0	0	0	0	0	0	0	0	1	1	3	1	0	1	0	0		0	0	0	0	0	1	1	0	0	0	0
1	68	171	60	20.52	1	0	3	1	1	3	1	1	0	0	0	0	0	0	0	0	0	0	0	0	0	0	0	0	0	1	1	3	1	0	1	0	0		0	0	0	0	0	1	1	0	0	0	0
1	65	162	66.1	25.19	1	0	1	0	0	1	0	1	1	1	0	0	0	HD	1	0	0	0	1	0	0	0	0	0	0	1	1	3	1	1	1	0	0		0	0	0	0	0	1	1	0	0	0	0
1	68	169	63.95	22.39	1	0	4	1	0	2	1	0	0	0	0	0	0	0	0	0	0	0	1	0	0	0	0	0	0	1	1	3	1	1	0	1	0		0	0	0	0	1	1	0	1	0	1	152
1	48	169.3	80.5	28.09	2	0	3	1	0	1	0	0	0	0	0	0	0	0	0	0	0	0	0	1	0	0	0	0	0	1	1	3	1	0	1	0	0		0	0	0	0	0	1	1	0	0	0	0
1	43	162	58.1	22.14	2	0	2	0	0	2	1	0	1	0	1	0	1	0	0	0	0	0	1	1	0	0	0	0	0	1	1	3	1	0	1	0	0		0	0	0	0	0	1	1	0	0	0	0
0	65	165	49.2	18.07	1	0	4	1	1	3	1	0	0	0	0	0	0	0	0	0	0	0	0	0	0	0	0	0	0	1	1	3	0	0	0	0	1		1	1	1	0	1	1	0	1	0	1	154
0	65	146.5	50.4	23.48	2	0	3	1	0	2	1	1	1	0	0	0	1	0	0	0	0	0	0	0	0	0	0	0	0	1	1	3	1	0	1	0	0		0	0	0	0	0	0	0	1	0	1	119
1	65	160	49.05	19.16	1	0	1	0	0	1	0	0	1	0	0	0	1	0	0	0	0	0	0	0	0	0	0	0	0	1	1	3	0	0	0	0	1		0	0	0	0	0	1	1	0	0	0	0
1	49	179.8	92.2	28.52	1	0	1	0	0	1	0	1	1	0	0	0	1	0	0	0	0	0	1	0	0	0	0	0	0	1	1	3	0	0	0	0	1		0	0	0	0	0	1	1	0	0	0	0
1	68	162.5	64.55	24.44	2	0	2	0	0	2	1	1	0	0	0	0	0	0	0	0	0	0	0	0	0	0	0	1	0	1	1	3	1	0	1	0	0		0	0	0	0	0	1	0	1	1	0	73
1	61	166	65.2	23.66	2	0	2	0	0	1	0	1	1	0	1	0	0	0	0	0	0	0	0	0	0	0	0	0	0	1	1	3	1	1	0	1	0		0	0	0	0	0	1	1	0	0	0	0
1	63	169	73.25	25.65	1	0	2	0	0	2	1	0	0	0	0	0	1	0	0	0	0	0	0	1	0	0	0	0	0	1	1	3	1	0	1	0	0		0	0	0	0	0	1	0	1	1	0	31
1	64	174	69.7	23.02	3	1	3	1	0	2	1	1	1	0	0	0	1	0	0	0	0	0	0	0	0	0	0	0	0	1	1	3	1	1	0	1	0		0	0	0	0	0	1	0	1	1	0	118
1	61	169	56.6	19.82	1	0	3	1	0	2	1	0	0	0	1	0	0	0	0	0	0	0	0	0	0	0	0	1	0	1	1	3	1	0	1	0	0		0	0	0	0	0	1	0	1	0	1	56
1	56	171.5	76.45	25.99	1	0	3	1	0	2	1	1	0	0	1	0	0	0	0	0	0	0	0	0	0	0	0	0	0	1	1	3	1	1	0	1	0		0	0	0	0	0	1	1	0	0	0	0
0	69	165	57.6	21.16	2	0	4	1	1	3	1	1	1	0	0	0	0	0	0	0	0	0	0	0	0	0	0	0	0	1	1	3	1	0	1	0	0		0	0	0	0	0	1	0	1	1	0	74
0	67	155	43	17.9	3	1	4	1	0	2	1	1	1	1	1	0	0	0	0	0	0	0	0	1	0	0	0	0	0	1	1	3	1	0	1	0	0		0	0	0	0	0	0	0	1	0	1	133
0	67	165	58.3	21.41	2	0	4	1	0	2	1	1	0	0	0	0	0	0	0	0	0	0	0	0	0	1	0	0	0	1	1	3	1	1	1	0	0		0	0	0	0	0	0	0	1	0	1	133
1	54	165	69.4	25.49	2	0	2	0	1	3	1	0	1	0	0	0	0	0	0	0	0	0	0	0	0	0	0	0	0	1	1	3	1	0	1	0	0		0	0	0	0	0	1	1	0	0	0	0
1	54	168	83.35	29.53	2	0	2	0	0	1	0	0	1	0	1	0	0	0	0	0	0	0	1	1	0	0	0	0	0	1	1	3	1	0	1	0	0		0	0	0	0	0	1	1	0	0	0	0
1	63	172	69	23.32	2	0	1	0	0	2	1	0	0	0	1	0	0	0	0	0	0	0	0	0	0	0	0	0	0	1	1	3	1	1	0	1	0		0	0	0	0	0	1	1	0	0	0	0
1	74	160	74	28.91	2	0	2	0	0	2	1	1	1	0	0	0	0	0	0	0	0	0	0	0	0	0	0	0	0	1	1	3	1	0	1	0	0		0	0	0	0	0	1	1	0	0	0	0
0	56	148	53.35	24.36	2	0	2	0	0	2	1	1	0	0	0	0	0	0	0	0	0	0	0	0	0	0	0	0	0	1	1	3	1	1	1	0	0		0	0	0	0	0	1	1	0	0	0	0
0	56	165	65.5	24.06	1	0	3	1	0	2	1	0	0	0	0	0	0	0	0	0	0	0	0	0	0	0	0	0	0	1	1	3	1	0	1	0	0		0	0	0	0	0	1	1	0	0	0	0
1	66	165	60.4	22.19	3	1	3	1	1	3	1	1	1	1	0	0	0	0	0	0	0	0	0	0	0	1	0	1	0	1	1	3	1	0	1	0	0		0	0	0	0	0	1	1	0	0	0	0
1	65	180	82.55	25.48	2	0	3	1	0	2	1	1	1	0	0	0	0	0	0	0	0	0	0	0	0	0	0	0	0	1	1	3	1	0	1	0	0		0	0	0	0	0	1	1	0	0	0	0
0	71	153.3	57.95	24.66	1	0	2	0	0	1	0	1	1	0	0	0	0	0	0	0	0	0	0	0	0	0	0	0	0	1	1	3	1	0	1	0	0		0	0	0	0	0	1	0	1	1	0	65
1	70	168	66.3	23.49	1	0	3	1	0	2	1	1	1	0	0	0	1	0	0	0	0	0	0	0	0	0	0	0	0	1	1	3	1	0	1	0	0		0	0	0	0	0	1	0	1	0	1	99
1	69	165	66.2	24.32	2	0	1	0	0	1	0	1	1	0	0	1	0	0	0	0	0	0	0	0	0	1	0	1	0	1	1	3	1	1	1	0	0		0	0	0	0	0	1	1	0	0	0	0
1	63	173.2	65.2	21.73	3	1	3	1	0	2	1	1	1	0	0	0	0	0	0	0	0	0	0	1	0	0	0	0	0	1	1	3	0	0	0	0	1		0	0	0	0	0	1	1	0	0	0	0
1	61	173	73.2	24.46	3	1	3	1	0	2	1	1	0	0	0	0	1	0	0	0	0	0	0	1	0	0	0	1	0	1	1	3	1	0	0	1	0		0	0	0	0	0	1	0	1	1	0	33
1	59	163	61.05	22.98	1	0	1	0	0	1	0	1	1	0	1	0	0	0	0	0	0	0	0	0	0	0	0	1	0	1	1	3	1	0	0	1	0		0	0	0	0	0	1	1	0	0	0	0
1	69	168	73.1	25.9	3	1	3	1	0	2	1	1	0	0	0	0	0	0	0	0	0	0	0	0	0	0	0	0	0	1	1	3	1	0	1	0	0		0	0	0	0	0	1	1	0	0	0	0
0	63	145	63.45	30.18	3	1	3	1	0	2	1	0	1	0	0	0	0	0	0	0	0	0	0	0	0	0	0	0	0	1	1	3	1	0	1	0	0		0	0	0	0	0	1	1	0	0	0	0
1	56	170	74	25.61	2	0	2	0	0	1	0	0	0	0	0	0	0	0	0	0	0	0	1	0	0	0	0	0	0	1	1	3	1	0	1	0	0		0	0	0	0	0	1	1	0	0	0	0
1	47	171.2	78.6	26.82	3	1	3	1	0	2	1	0	0	0	0	0	1	0	0	0	0	0	0	0	0	0	0	0	0	1	1	3	1	0	0	1	0		0	0	0	0	0	1	1	0	0	0	0
1	56	166	88.8	32.23	2	0	2	0	0	2	1	1	0	0	0	0	1	0	0	0	0	0	0	0	0	0	0	0	0	1	1	3	1	0	1	0	0		0	0	0	0	0	1	1	0	0	0	0
1	59	173.7	77.2	25.59	2	0	2	0	0	1	0	0	1	0	0	0	0	0	0	0	0	0	0	0	0	0	0	0	0	1	1	3	1	0	1	0	0		0	0	0	0	0	1	1	0	0	0	0
1	54	168.4	79.4	28	2	0	2	0	0	1	0	1	0	0	0	0	1	0	0	0	0	0	0	0	0	0	0	0	0	1	1	3	1	1	0	1	0		0	0	0	0	0	1	1	0	0	0	0
1	54	161.4	67.3	25.83	1	0	3	1	0	1	0	1	0	0	1	0	0	0	0	0	0	0	0	0	0	0	0	0	0	1	1	3	1	1	1	0	0		0	0	0	0	0	1	0	1	0	1	99
0	62	146.7	61	28.34	3	1	3	1	0	2	1	1	0	0	0	0	0	0	0	0	0	0	1	0	0	0	0	1	0	1	1	3	1	0	1	0	0		0	0	0	0	0	1	1	0	0	0	0
1	58	159	68	26.9	3	1	3	1	0	2	1	1	1	0	0	1	0	0	0	0	0	0	0	0	0	0	0	1	0	1	1	3	1	0	1	0	0		0	0	0	0	0	1	1	0	0	0	0
1	54	161.7	71	27.15	2	0	2	0	0	1	0	1	0	0	0	0	0	0	0	0	0	0	0	0	0	0	0	1	0	1	1	3	1	0	1	0	0		0	0	0	0	0	1	1	0	0	0	0
1	58	166.2	67.15	24.31	2	0	2	0	0	1	0	0	0	0	0	0	1	0	0	0	0	0	0	0	0	0	0	0	0	1	1	3	1	0	1	0	0		0	0	0	0	0	0	0	1	0	1	131
1	60	160	60.5	23.63	2	0	3	1	1	3	1	1	0	0	0	0	1	0	0	0	0	0	1	0	0	0	0	0	0	1	1	3	1	0	1	0	0		0	0	0	1	0	1	0	1	1	0	80
1	77	158.3	66	26.34	2	0	2	0	0	1	0	1	1	0	0	0	0	0	0	0	0	0	0	0	0	0	0	0	0	1	1	3	1	0	1	0	0		0	0	0	0	0	1	1	0	0	0	0
1	62	165.7	48.4	17.63	1	0	2	0	0	1	0	0	0	0	0	0	0	0	0	0	0	0	0	1	0	0	0	0	0	1	1	3	0	0	0	0	1		0	0	0	0	0	1	0	1	0	1	125
1	63	161.3	78	29.98	2	0	2	0	0	1	0	1	0	0	1	0	0	0	0	0	0	0	0	1	0	0	0	0	0	1	1	3	1	0	1	0	0		0	0	0	0	0	1	1	0	0	0	0
0	69	151.7	54.1	23.51	3	1	4	1	1	3	1	1	0	0	0	0	0	0	0	0	0	0	0	0	0	0	0	0	0	1	1	3	1	0	1	0	0		0	0	0	0	0	1	1	0	0	0	0
1	61	163.2	52.45	19.69	2	0	2	0	0	1	0	1	1	0	0	0	0	0	0	0	0	0	0	0	0	0	0	0	0	1	1	3	1	1	0	1	0		0	0	0	0	0	1	1	0	0	0	0
0	63	155	49.6	20.65	2	0	3	1	0	2	1	0	0	0	0	0	0	0	0	0	0	0	0	0	0	0	0	0	0	1	1	3	1	1	0	1	0		0	0	0	0	0	1	1	0	0	0	0
1	74	172.5	73.2	24.6	2	0	2	0	0	1	0	1	1	0	1	0	0	0	0	0	0	0	0	0	0	0	0	1	0	1	1	3	1	0	1	0	0		0	0	0	0	0	1	1	0	0	0	0
0	50	148	49.1	22.42	3	1	3	1	1	3	1	0	1	0	0	0	0	0	0	0	0	0	0	0	0	0	0	0	0	1	1	3	1	0	0	1	0		0	0	0	0	0	1	1	0	0	0	0
1	69	166.5	69.3	25	2	0	2	0	0	1	0	0	1	0	0	0	0	0	0	0	0	0	0	0	0	0	0	0	0	1	1	3	1	0	1	0	0		0	0	0	0	0	1	1	0	0	0	0
1	58	164.5	52.85	19.53	1	0	1	0	0	1	0	1	1	1	0	0	1	HD	1	0	0	0	0	0	0	0	0	0	0	1	1	3	1	0	1	0	0		0	0	0	0	0	0	0	1	0	1	180
1	55	168	66.55	23.58	1	0	3	1	0	1	0	1	0	0	0	0	0	0	0	0	0	0	0	0	0	0	0	0	0	1	1	3	1	1	1	0	0		0	0	0	0	0	1	0	1	1	0	45
0	35	159	65.6	25.95	2	0	4	1	1	3	1	1	0	0	1	0	0	0	0	0	0	0	1	1	0	0	0	0	0	1	1	3	1	0	1	0	0		0	1	0	0	0	0	0	1	0	1	240
1	66	168.2	66.1	23.36	1	0	2	0	0	1	0	0	1	0	0	0	1	0	0	0	0	0	0	0	0	0	0	0	0	1	1	3	1	0	1	0	0		0	0	0	0	0	0	0	1	0	1	113
0	79	159	59.3	23.46	4	1	4	1	1	3	1	1	1	0	0	0	0	0	0	0	0	0	0	0	0	0	0	0	0	1	1	3	1	0	0	1	0		0	0	0	0	0	0	0	1	0	1	133
1	69	170	73.8	25.54	2	0	2	0	0	1	0	0	0	0	0	0	0	0	0	0	0	0	0	0	0	0	0	0	0	1	1	3	1	0	1	0	0		0	0	0	0	0	1	1	0	0	0	0
0	62	157	61	24.75	2	0	2	0	0	2	1	1	1	0	0	0	0	0	0	0	0	0	0	0	0	0	0	0	0	1	1	3	1	0	1	0	0		0	0	0	0	0	1	1	0	0	0	0
0	67	153.4	62.55	26.58	2	0	2	0	1	3	1	1	0	0	1	0	0	0	0	0	0	0	0	0	0	0	0	0	0	1	1	3	1	0	1	0	0		0	0	0	0	0	1	1	0	0	0	0
1	70	158	56.05	22.45	2	0	3	1	0	1	0	0	1	0	0	0	0	0	0	0	0	0	0	0	0	0	0	0	0	1	1	3	1	0	1	0	0		0	0	0	0	0	1	1	0	0	0	0
0	70	150	53.2	23.64	1	0	2	0	0	1	0	1	1	0	0	0	0	0	0	0	0	0	0	1	0	0	0	1	0	1	1	3	1	0	1	0	0		0	0	0	0	0	1	1	0	0	0	0
1	61	160	67.6	26.41	1	0	2	0	0	2	1	1	0	0	0	0	0	0	0	0	0	0	1	0	0	0	0	0	0	1	1	3	1	0	0	1	0		0	0	0	0	1	1	0	1	0	1	111
0	76	156	56.65	23.28	3	1	3	1	0	1	0	1	0	0	1	0	0	0	0	0	0	0	0	0	0	0	0	0	0	1	1	3	1	0	1	0	0		0	0	0	0	0	1	0	1	0	1	78
1	66	165.1	68.3	25.06	2	0	2	0	0	1	0	1	0	0	0	0	0	0	0	0	0	0	0	0	0	0	0	0	0	1	1	3	1	0	1	0	0		0	0	0	0	0	1	1	0	0	0	0
1	57	173	86.1	28.77	4	1	4	1	0	2	1	0	0	0	0	0	1	0	0	0	0	0	1	1	0	0	0	0	0	1	1	3	1	1	1	0	0		0	0	0	0	0	1	0	1	1	0	96
1	71	172	65	21.97	2	0	2	0	0	1	0	1	0	0	0	1	1	0	0	0	1	0	0	0	0	0	0	0	0	1	1	3	1	0	0	1	0		0	0	0	0	0	1	1	0	0	0	0
0	54	156	73.38	30.15	1	0	3	1	0	2	1	0	1	0	1	0	0	0	0	0	0	0	1	1	0	0	0	0	0	1	1	3	1	0	0	1	0		0	0	0	0	0	1	1	0	0	0	0
1	78	161.1	65.75	25.33	2	0	2	0	0	1	0	1	1	0	0	0	0	0	0	0	0	0	0	0	0	1	0	0	0	1	1	3	1	0	1	0	0		0	0	0	0	0	1	1	0	0	0	0
0	72	158	53.8	21.55	2	0	3	1	1	3	1	1	0	0	0	0	0	0	0	0	0	0	1	0	0	0	0	0	0	1	1	3	0	0	0	0	1		0	0	0	0	0	1	1	0	0	0	0
1	61	171.5	69.3	23.56	1	0	1	0	0	1	0	1	0	0	0	0	0	0	0	0	0	0	0	0	0	0	0	1	0	1	1	3	1	0	1	0	0		0	0	0	0	0	1	1	0	0	0	0
0	65	152.3	59	25.44	1	0	3	1	0	1	0	1	0	0	0	0	0	0	0	0	0	0	1	0	0	1	0	0	0	1	1	3	1	0	1	0	0		0	0	0	0	0	0	0	1	0	1	127
0	73	145	54.8	26.06	1	0	2	0	0	1	0	0	1	0	0	0	0	0	0	0	0	0	0	0	0	0	0	1	0	1	1	3	1	0	1	0	0		0	0	0	0	0	1	1	0	0	0	0
1	59	172.5	80.3	26.99	3	1	3	1	0	2	1	0	0	0	0	0	0	0	0	0	0	0	0	0	0	0	0	0	0	1	1	3	1	0	1	0	0		0	0	0	0	0	1	1	0	0	0	0
0	42	161.4	57.8	22.19	3	1	3	1	0	2	1	0	0	0	0	0	0	0	0	0	0	0	1	0	0	0	0	0	0	1	1	3	1	1	0	1	0		0	0	0	0	0	1	1	0	0	0	0
1	84	164	63.5	23.61	1	0	2	0	0	1	0	0	0	0	0	0	0	0	0	0	0	0	0	1	0	0	1	0	0	1	1	3	1	0	1	0	0		0	0	0	0	0	1	1	0	0	0	0
1	59	165	56.6	20.79	4	1	4	1	1	3	1	0	1	1	0	0	0	0	0	0	0	0	0	0	0	0	0	0	0	1	1	3	0	0	0	0	1		1	1	1	0	1	1	0	1	0	1	139
1	65	173	70	23.39	3	1	3	1	0	2	1	0	1	0	0	0	0	0	0	0	0	0	1	0	0	0	0	0	0	1	1	3	1	1	1	0	0		0	0	0	0	0	0	0	1	0	1	153
0	67	156	47.7	19.6	2	0	2	0	1	3	1	0	0	0	0	0	0	0	0	0	0	0	1	0	0	0	0	0	0	1	1	3	1	0	1	0	0		0	0	0	0	0	1	1	0	0	0	0
1	52	162	71.8	27.36	2	0	2	0	0	1	0	1	0	0	1	0	0	0	0	0	0	0	0	0	0	0	0	0	0	1	1	3	1	0	1	0	0		0	0	0	0	0	1	1	0	0	0	0
0	63	156	60	24.65	2	0	2	0	0	1	0	1	0	0	1	0	0	0	0	0	0	0	0	0	0	0	0	1	0	1	1	3	1	1	0	1	0		0	0	0	0	0	1	1	0	0	0	0
1	69	166.3	76.9	27.81	3	1	1	0	0	1	0	0	0	0	0	0	1	0	0	0	0	0	1	0	0	1	0	0	0	1	1	3	1	1	0	1	0		0	0	0	0	0	1	1	0	0	0	0
0	66	151	57.2	25.09	3	1	3	1	0	2	1	0	0	0	0	0	0	0	0	0	0	0	0	0	0	0	0	0	0	1	1	3	1	0	1	0	0		0	0	0	0	0	1	1	0	0	0	0
1	68	165	54.5	20.02	3	1	3	1	0	2	1	1	0	1	0	0	0	HD	1	0	0	0	0	0	0	0	0	0	0	1	1	3	1	1	1	0	0		0	0	0	1	0	0	0	1	0	1	143
1	65	154	57	24.03	1	0	2	0	0	1	0	1	0	0	0	0	0	0	0	0	0	0	0	0	0	0	0	0	0	1	1	3	1	0	1	0	0		0	0	0	0	0	1	0	1	1	0	99
1	68	164	58.4	21.71	3	1	3	1	0	2	1	1	1	0	0	0	0	0	0	0	0	0	0	1	0	0	0	0	0	1	1	3	1	0	1	0	0		0	0	0	0	0	1	1	0	0	0	0
1	69	165	64.55	23.71	3	1	4	1	0	2	1	1	1	1	0	1	0	0	0	0	0	0	0	0	0	0	0	1	0	1	1	4	1	0	1	0	0		0	0	0	0	0	1	1	0	0	0	0
1	59	159	53.25	21.06	1	0	1	0	0	1	0	0	0	0	0	0	1	0	0	0	0	0	0	0	0	0	0	0	0	1	1	4	1	0	0	1	0		0	0	0	0	0	1	1	0	0	0	0
1	67	169	67	23.46	1	0	2	0	0	1	0	0	1	0	1	0	0	0	0	0	0	0	1	0	0	0	0	0	0	1	1	4	1	1	0	1	0		0	0	0	0	0	1	1	0	0	0	0
1	48	163	64.6	24.31	2	0	3	1	0	1	0	1	0	0	1	0	0	0	0	0	0	0	0	0	0	0	0	1	0	1	1	4	1	0	1	0	0		0	0	0	0	0	1	1	0	0	0	0
1	59	162	56.2	21.41	1	0	1	0	0	1	0	1	0	0	1	0	0	0	0	0	0	0	0	0	0	0	0	0	0	1	1	4	1	0	1	0	0		0	0	0	0	0	1	1	0	0	0	0
1	65	171	63.4	21.68	1	0	3	1	0	2	1	0	0	0	0	0	0	0	0	0	0	0	0	0	0	0	0	1	0	1	1	4	1	0	1	0	0		0	0	0	0	0	1	1	0	0	0	0
1	64	169	69	24.16	1	0	3	1	0	2	1	0	1	1	0	0	0	0	0	0	0	0	0	0	0	0	0	0	0	1	1	4	1	0	1	0	0		0	0	0	0	0	1	1	0	0	0	0
0	70	156.4	66.85	27.33	3	1	3	1	0	2	1	1	0	0	0	0	0	0	0	0	0	0	0	0	0	0	0	0	0	1	1	4	1	0	1	0	0		0	0	0	1	0	1	1	0	0	0	0
1	50	170	84.25	29.15	1	0	2	0	0	1	0	0	1	0	1	0	1	0	0	0	0	0	0	0	0	0	0	0	0	1	1	4	1	0	1	0	0		0	0	0	0	0	1	0	1	0	1	139
1	66	162	66.95	25.51	1	0	2	0	0	2	1	0	0	0	1	0	0	0	0	0	0	0	1	0	0	0	0	1	0	1	1	4	1	1	1	0	0		0	0	0	0	0	1	0	1	0	1	115
1	55	165	69.3	25.45	3	1	4	1	1	3	1	0	0	0	1	0	0	0	0	0	0	0	0	0	0	1	0	0	0	1	1	4	1	0	1	0	0		0	0	0	0	0	1	1	0	0	0	0
0	63	150	61.3	27.24	3	1	3	1	0	2	1	0	1	0	0	0	0	0	0	0	0	0	0	0	0	0	0	0	0	1	1	4	1	0	1	0	0		0	0	0	0	0	1	1	0	0	0	0
1	63	179	85.45	26.67	3	1	3	1	0	2	1	0	0	0	0	0	0	0	0	0	0	0	0	0	0	0	0	0	0	1	1	4	1	0	1	0	0		0	0	0	0	0	1	1	0	0	0	0
1	64	171	71.25	24.37	4	1	3	1	1	3	1	1	1	0	0	0	1	0	0	0	0	0	0	0	0	0	0	0	0	1	1	4	1	0	1	0	0		1	0	0	0	1	1	0	1	0	1	89
0	70	165	52.4	19.25	4	1	4	1	1	3	1	0	0	0	0	0	0	0	0	1	0	0	0	0	0	0	0	0	0	1	1	4	1	0	1	0	0		0	0	0	0	0	1	1	0	0	0	0
1	71	162	53	20.2	1	0	2	0	0	1	0	1	0	1	0	0	0	0	0	0	0	0	0	1	0	0	0	0	0	1	1	4	1	0	1	0	0		0	0	0	0	0	1	1	0	0	0	0
1	60	173	69	23.05	1	0	1	0	1	3	1	1	1	1	0	0	0	0	0	0	0	0	0	0	0	0	0	0	0	1	1	4	1	0	0	1	0		0	0	0	0	0	0	0	1	0	1	125
0	67	153	48.7	20.8	4	1	3	1	0	2	1	0	0	0	0	0	1	0	0	0	0	0	0	0	0	0	0	0	0	1	1	4	1	0	0	1	0		0	0	0	0	0	1	1	0	0	0	0
0	54	148.5	60.5	27.43	4	1	4	1	0	2	1	1	1	0	0	0	0	0	0	0	0	0	0	0	0	0	0	0	0	1	1	4	1	0	1	0	0		0	0	0	0	0	1	1	0	0	0	0
1	57	165	72.3	26.56	1	0	3	1	0	2	1	1	1	0	0	0	1	0	0	0	0	0	0	0	0	0	0	0	0	1	1	4	1	1	1	0	0		0	0	0	0	0	1	1	0	0	0	0
1	58	166	53.9	19.56	3	1	2	0	0	2	1	0	0	0	0	1	0	0	0	0	0	0	1	1	0	0	0	0	1	1	1	4	0	0	0	0	1		0	0	0	0	0	0	0	1	0	1	166
1	56	168.5	82	28.88	1	0	3	1	0	2	1	1	0	0	1	0	0	0	0	0	0	0	0	1	0	0	0	0	0	1	1	4	1	1	1	0	0		0	0	0	0	0	1	1	0	0	0	0
1	43	168	66.6	23.6	1	0	1	0	0	1	0	1	0	0	0	0	1	0	0	0	0	0	0	0	0	0	0	0	0	1	1	4	1	1	0	1	0		0	0	0	0	0	1	1	0	0	0	0
1	45	169	79.9	27.98	1	0	1	0	0	2	1	1	0	0	1	0	0	0	0	0	0	0	1	1	0	1	0	0	0	1	1	4	0	0	0	0	1		0	0	0	0	0	1	1	0	0	0	0
1	63	176	87.2	28.15	1	0	1	0	0	1	0	1	1	1	1	0	1	0	0	0	0	0	0	0	0	1	0	0	0	1	1	4	1	0	1	0	0		0	0	0	0	0	1	1	0	0	0	0
0	80	146	48.45	22.73	3	1	1	0	1	3	1	1	1	0	0	0	0	0	0	0	0	0	0	0	0	0	0	0	0	1	1	4	1	1	1	0	0		0	0	1	0	1	1	1	0	0	0	0
1	39	167	66.7	23.92	1	0	2	0	0	2	1	0	1	1	0	0	0	PD	1	0	0	0	0	0	0	0	0	1	0	1	1	4	1	0	1	0	0		0	0	0	0	0	1	1	0	0	0	0
0	72	155	64.6	26.89	1	0	2	0	0	1	0	1	0	0	0	0	1	0	0	0	0	0	0	0	0	0	0	0	0	1	1	4	1	1	1	0	0		0	0	0	0	0	1	0	1	1	0	92
1	73	162.5	68.8	26.05	2	0	3	1	0	2	1	0	1	0	0	0	0	0	0	0	0	0	1	0	0	0	0	0	0	1	1	4	0	0	0	0	1		0	0	0	0	1	1	1	0	0	0	0
1	64	158	65.3	26.16	1	0	2	0	0	1	0	0	0	0	0	0	0	0	0	0	0	0	0	1	0	0	0	0	0	1	1	4	1	0	1	0	0		0	0	0	0	0	1	1	0	0	0	0
1	43	168	77.1	27.32	2	0	2	0	0	2	1	1	0	0	0	0	0	0	0	0	0	0	0	0	0	0	0	0	0	1	1	4	1	0	1	0	0		0	0	0	0	0	1	1	0	0	0	0
1	53	173	73.1	24.42	1	0	3	1	0	2	1	1	0	0	0	0	1	0	0	0	0	0	0	0	0	0	0	1	0	1	1	4	1	0	1	0	0		0	0	0	0	0	1	1	0	0	0	0
1	52	165	61.4	22.55	1	0	2	0	0	2	1	1	0	0	0	0	1	0	0	0	0	0	0	0	0	0	0	0	0	1	1	4	1	0	0	1	0		0	0	0	0	0	1	1	0	0	0	0
1	65	157	64.7	26.25	3	1	2	0	0	1	0	1	1	0	0	0	0	0	0	0	0	0	0	0	0	0	0	0	0	1	1	4	1	0	1	0	0		0	0	0	0	0	1	0	1	1	0	145
1	63	166	62.35	22.63	2	0	2	0	0	1	0	1	1	0	0	0	0	0	0	0	0	0	1	1	0	1	0	0	0	1	1	4	1	0	1	0	0		0	0	0	0	0	1	1	0	0	0	0
1	61	166	66.7	24.21	1	0	2	0	1	3	1	1	1	0	1	0	0	0	0	0	0	0	1	1	0	0	0	0	0	1	1	4	1	0	0	1	0		0	0	0	0	0	1	1	0	0	0	0
0	65	150	44.7	19.87	1	0	3	1	0	2	1	1	0	0	0	0	0	0	0	0	0	0	0	0	0	0	0	0	0	1	1	4	1	1	0	1	0		0	0	0	0	0	1	1	0	0	0	0
1	48	176	71.4	23.05	4	1	4	1	1	3	1	1	1	0	0	0	0	0	0	0	0	0	0	0	0	0	0	0	0	1	1	4	1	0	1	0	0		0	1	0	0	0	0	0	1	0	1	137
0	61	165	52.3	19.21	1	0	4	1	0	2	1	1	1	0	1	0	0	0	0	0	0	0	0	0	0	0	0	0	0	1	1	4	1	1	1	0	0		0	0	0	0	0	1	1	0	0	0	0
0	70	159	59.6	23.58	2	0	2	0	0	1	0	0	0	0	0	0	1	0	0	0	0	0	0	0	0	0	0	0	0	1	1	4	1	0	1	0	0		0	0	0	0	0	1	1	0	0	0	0
1	68	159	48.5	19.18	1	0	2	0	0	1	0	0	0	0	1	0	0	0	0	0	0	0	0	0	0	1	0	0	0	1	1	4	1	0	0	1	0		0	0	0	0	0	1	1	0	0	0	0
1	63	176.9	79.6	25.44	2	0	1	0	0	1	0	1	0	0	1	0	0	0	0	0	0	0	0	0	0	0	0	0	0	1	1	4	1	1	1	0	0		0	0	0	0	0	1	1	0	0	0	0
1	58	165	65	23.88	2	0	3	1	0	2	1	0	0	0	0	0	0	0	0	0	0	0	0	0	0	0	0	0	0	1	1	4	1	0	1	0	0		0	0	0	0	0	1	0	1	1	0	85
0	69	151	51.2	22.46	1	0	3	1	0	2	1	0	1	0	0	0	0	0	0	0	0	0	0	0	0	0	0	0	0	1	1	4	1	0	1	0	0		0	0	0	0	0	1	1	0	0	0	0
1	62	165.4	61.9	22.63	1	0	2	0	0	1	0	0	0	0	0	0	0	0	0	0	0	0	0	0	0	0	0	0	0	1	1	4	1	0	1	0	0		0	0	0	0	0	1	1	0	0	0	0
1	43	168	68.4	24.23	1	0	1	0	0	1	0	0	1	0	0	0	0	0	0	0	0	0	1	0	0	0	0	0	0	1	1	4	1	0	1	0	0		0	0	0	0	0	1	1	0	0	0	0
0	66	165	62.5	22.96	1	0	3	1	0	2	1	0	1	0	1	0	0	0	0	0	0	0	0	0	0	0	0	0	0	1	1	4	1	0	0	1	0		0	0	0	1	0	1	1	0	0	0	0
1	61	168	72.9	25.83	2	0	2	0	0	1	0	0	0	0	0	0	0	0	0	0	0	0	0	1	0	0	0	0	0	1	1	4	1	0	1	0	0		0	0	0	0	0	1	1	0	0	0	0
1	74	168	67.45	23.9	3	1	2	0	0	1	0	0	0	0	0	0	0	0	0	0	0	0	0	1	0	0	0	1	0	1	1	4	1	1	1	0	0		0	0	0	0	0	0	0	1	0	1	110
1	42	174.5	76.9	25.25	1	0	1	0	0	2	1	1	1	0	0	0	0	0	0	0	0	0	1	1	0	0	0	0	0	1	1	4	1	0	1	0	0		0	0	0	0	0	1	1	0	0	0	0
1	54	161	68.5	26.43	1	0	2	0	0	2	1	0	0	0	0	0	0	0	0	0	0	0	1	1	0	0	0	0	0	1	1	4	1	0	1	0	0		0	0	0	0	0	1	1	0	0	0	0
0	69	165	57	20.94	1	0	3	1	0	2	1	0	0	0	0	0	0	0	0	0	0	0	0	0	0	0	0	0	0	1	1	4	1	1	0	1	0		0	0	0	0	0	1	0	1	0	1	85
0	72	144.5	52.1	24.95	2	0	2	0	0	1	0	1	0	0	0	0	0	0	0	0	0	0	0	0	0	0	0	0	0	1	1	4	1	1	1	0	0		0	0	0	0	0	1	1	0	0	0	0
0	53	162.8	58.8	22.19	1	0	2	0	0	1	0	0	0	0	0	0	0	0	0	0	0	0	1	0	0	0	0	0	0	1	1	4	1	1	0	1	0		0	0	0	0	0	1	1	0	0	0	0
0	75	147	58.55	27.1	2	0	2	0	0	1	0	1	0	0	0	0	0	0	0	0	0	0	0	1	0	0	0	0	0	1	1	4	1	0	1	0	0		0	0	0	0	0	1	0	1	0	1	189
1	56	165	88.8	32.62	1	0	4	1	0	2	1	1	1	0	0	0	0	0	0	0	0	0	0	0	0	1	0	1	0	1	1	4	1	0	1	0	0		0	0	0	0	0	1	1	0	0	0	0
0	73	154	44	18.55	2	0	3	1	0	2	1	0	0	0	0	0	0	0	0	0	0	0	0	0	0	0	0	0	0	1	1	4	1	0	1	0	0		0	0	0	0	0	1	1	0	0	0	0
0	47	154	57.6	24.29	3	1	3	1	0	2	1	1	0	0	0	1	0	0	0	0	0	0	0	0	0	1	0	0	1	1	1	4	1	1	1	0	0		0	0	0	0	0	1	1	0	0	0	0
1	75	172	59	19.94	1	0	2	0	0	2	1	0	0	0	1	0	0	0	0	0	0	0	0	0	0	0	0	0	0	1	1	4	1	0	1	0	0		0	0	0	0	0	1	1	0	0	0	0
0	69	158	65	26.04	3	1	3	1	0	2	1	1	1	0	0	0	0	0	0	0	0	0	0	0	0	0	0	0	0	1	1	4	1	0	1	0	0		0	0	0	0	0	1	1	0	0	0	0
1	39	167	78	27.97	1	0	2	0	0	2	1	1	0	0	0	0	0	0	0	0	0	0	1	0	0	0	0	0	0	1	1	4	1	0	1	0	0		0	0	0	0	0	1	1	0	0	0	0
1	43	167	86	30.84	1	0	2	0	0	1	0	0	0	0	1	0	1	0	0	0	0	0	0	0	0	0	0	0	0	1	1	4	1	0	1	0	0		0	0	0	0	0	1	0	1	0	1	119
0	58	147	54.65	25.29	3	1	3	1	0	2	1	1	0	0	0	0	0	0	0	0	0	0	0	0	0	0	0	0	0	1	1	4	1	0	1	0	0		0	0	0	0	0	1	1	0	0	0	0
1	73	177.2	63.1	20.1	1	0	1	0	0	1	0	0	1	0	0	0	0	0	0	0	0	0	1	0	0	0	0	0	0	1	1	4	0	0	0	0	1		0	0	0	0	0	1	1	0	0	0	0
1	67	161.9	64.8	24.72	2	0	2	0	0	2	1	0	1	0	0	0	0	0	0	0	0	0	0	0	0	0	0	1	0	1	1	4	1	0	1	0	0		0	0	0	0	0	1	1	0	0	0	0
1	70	169	65	22.76	1	0	2	0	0	2	1	1	1	0	0	0	0	0	0	0	0	0	1	0	0	1	0	1	0	1	1	4	1	0	1	0	0		0	0	0	0	0	1	1	0	0	0	0
0	67	153	51.4	21.96	1	0	2	0	0	2	1	1	1	0	1	0	0	0	0	0	0	0	0	0	0	0	0	0	0	1	1	4	1	0	1	0	0		0	0	0	0	0	1	1	0	0	0	0
1	57	169	82.6	28.92	1	0	2	0	0	1	0	0	0	0	0	0	1	0	0	0	0	0	0	0	0	0	0	0	0	1	1	4	1	0	1	0	0		0	0	0	0	0	1	1	0	0	0	0
0	62	159	53.4	21.12	1	0	3	1	1	3	1	0	1	0	1	0	0	0	0	0	0	0	0	0	0	0	0	0	0	1	1	4	1	0	1	0	0		0	0	0	0	0	0	0	1	0	1	111
1	55	165	69.4	25.49	1	0	4	1	0	1	0	1	1	0	0	0	0	0	0	0	0	0	0	1	0	1	0	0	0	1	1	4	1	0	1	0	0		0	0	0	0	0	1	1	0	0	0	0
1	68	165	65.6	24.1	2	0	2	0	0	1	0	1	1	0	0	0	1	0	0	0	0	0	0	0	0	0	0	1	0	1	1	4	1	1	1	0	0		0	0	0	0	0	1	1	0	0	0	0
1	67	165	64.2	23.58	2	0	2	0	0	1	0	1	0	0	0	0	1	0	0	0	0	0	0	0	0	0	0	0	0	1	1	4	1	0	1	0	0		0	0	0	0	0	1	1	0	0	0	0
1	58	168	72	25.51	1	0	1	0	0	1	0	0	0	0	0	0	0	0	0	0	0	0	1	0	0	0	0	0	0	1	1	4	0	0	0	0	1		0	0	0	0	0	1	1	0	0	0	0
1	49	170	67.5	23.36	2	0	2	0	0	1	0	1	1	0	0	0	1	0	0	0	0	0	0	0	0	0	0	0	0	1	1	4	1	0	1	0	0		0	0	0	0	0	1	1	0	0	0	0
1	77	161	60.9	23.49	1	0	3	1	0	1	0	1	0	0	1	0	0	0	0	0	0	0	1	0	0	0	1	0	0	1	1	4	0	0	0	0	1		0	0	0	0	0	1	1	0	0	0	0
1	68	165.2	72.6	26.6	1	0	2	0	0	1	0	0	0	0	0	0	0	0	0	0	0	0	0	0	0	0	0	0	0	1	1	4	1	0	0	1	0		0	0	0	0	0	1	1	0	0	0	0
1	73	163	55.5	20.89	2	0	1	0	0	1	0	0	0	0	0	0	1	0	0	0	0	0	0	0	0	0	0	0	0	1	1	4	1	0	0	1	0		0	0	0	0	0	0	0	1	0	1	150
0	62	160	65.2	25.47	1	0	3	1	0	1	0	0	1	1	1	0	0	0	0	0	0	0	0	0	0	0	0	1	0	1	1	4	1	0	1	0	0		0	0	0	0	0	1	0	1	1	0	85
1	45	173	72.1	24.09	1	0	2	0	0	1	0	1	1	0	0	0	0	0	0	0	0	0	1	0	0	0	0	0	0	1	1	4	1	0	1	0	0		0	0	0	0	0	1	0	1	1	0	79
1	50	168	79.9	28.31	2	0	2	0	0	1	0	1	0	0	1	0	1	0	0	0	0	0	0	0	0	0	0	0	0	1	1	4	1	0	1	0	0		0	0	0	0	0	1	1	0	0	0	0
1	64	163	63.3	23.82	3	1	2	0	0	2	1	1	0	0	1	0	0	0	0	0	0	0	1	1	0	0	0	0	0	1	1	4	1	0	1	0	0		0	0	0	0	0	1	0	1	1	0	80
0	64	157	48.85	19.82	2	0	3	1	0	1	0	1	1	1	1	0	0	0	0	0	0	0	1	1	0	0	0	1	0	1	1	4	1	0	1	0	0		0	0	0	0	0	1	0	1	1	0	31
1	63	170	63.4	21.94	1	0	3	1	0	2	1	1	1	1	1	0	0	0	0	0	0	0	0	0	0	0	0	0	0	1	1	4	1	0	1	0	0		0	0	0	0	0	1	1	0	0	0	0
1	61	171	76.55	26.18	1	0	1	0	0	1	0	1	0	0	0	0	1	0	0	0	0	0	0	0	0	0	0	1	0	1	1	4	1	1	1	0	0		0	0	0	0	0	1	1	0	0	0	0
1	52	165	68.6	25.2	1	0	1	0	0	2	1	1	0	0	0	0	1	0	0	0	0	0	0	0	0	0	0	0	0	1	1	4	1	1	1	0	0		0	0	0	0	0	1	1	0	0	0	0
1	69	170	52.8	18.27	4	1	4	1	0	2	1	1	1	0	0	0	1	0	0	0	0	0	1	1	0	0	0	1	0	1	1	4	1	1	1	0	0		0	0	0	0	0	1	1	0	0	0	0
0	68	153.5	63.1	26.78	2	0	3	1	0	2	1	1	1	0	1	0	1	0	0	0	0	0	0	0	0	0	0	0	0	1	1	4	1	0	1	0	0		0	0	0	0	0	1	1	0	0	0	0
1	65	154.5	55.2	23.13	1	0	1	0	0	2	1	0	0	0	0	1	0	0	0	0	0	0	1	0	0	0	0	0	0	1	1	4	1	0	1	0	0		0	0	0	0	0	1	1	0	0	0	0
1	54	168.4	68.6	24.19	1	0	3	1	0	2	1	1	0	0	0	0	0	0	0	0	0	0	0	0	0	0	0	1	0	1	1	4	1	0	1	0	0		0	0	0	0	0	1	1	0	0	0	0
1	66	162	65.5	24.96	1	0	1	0	0	2	1	1	1	0	0	0	1	0	0	0	0	1	0	1	0	1	0	0	0	1	1	4	1	1	0	1	0		0	0	0	0	0	1	1	0	0	0	0
1	61	172	73.1	24.71	2	0	4	1	0	2	1	1	1	1	0	1	0	0	0	0	0	0	0	0	0	0	0	1	0	1	1	4	1	0	1	0	0		0	0	0	0	0	1	1	0	0	0	0
1	75	176	70.4	22.73	3	1	3	1	0	2	1	0	1	0	0	0	1	0	0	0	0	0	0	1	0	0	0	0	0	1	1	4	0	0	0	0	1		0	0	0	0	0	0	0	1	0	1	108
1	55	160.8	58.9	22.78	1	0	2	0	0	1	0	1	0	0	0	0	0	0	0	0	0	0	0	0	0	0	0	0	0	1	1	4	1	0	0	1	0		0	0	0	0	0	1	1	0	0	0	0
0	56	157.5	57.1	23.02	3	1	2	0	0	1	0	0	1	0	0	0	0	0	0	0	0	0	1	0	0	0	0	1	0	1	1	4	0	0	0	0	1		0	0	0	0	0	1	1	0	0	0	0
1	66	158.8	60.9	24.15	1	0	2	0	0	1	0	0	1	0	0	0	0	0	0	0	0	0	0	0	0	0	0	0	0	1	1	4	1	0	1	0	0		0	0	0	0	0	1	1	0	0	0	0
1	48	166	80.7	29.29	3	1	2	0	0	2	1	1	0	0	0	0	1	0	0	0	0	1	0	1	0	0	0	1	0	1	1	4	1	0	1	0	0		0	0	0	0	0	1	0	1	1	0	99
1	50	170	78.8	27.27	1	0	4	1	0	2	1	1	0	0	0	0	1	0	0	0	0	0	0	0	0	0	0	0	0	1	1	4	1	1	1	0	0		0	0	0	1	0	1	1	0	0	0	0
1	37	175.3	95.7	31.14	1	0	1	0	0	1	0	1	0	0	0	0	1	0	0	0	0	0	0	1	0	0	0	0	0	1	1	4	1	0	1	0	0		0	0	0	0	0	1	1	0	0	0	0
0	66	154	53.5	22.56	2	0	4	1	0	2	1	1	0	0	0	0	0	0	0	0	0	0	0	0	0	0	0	1	0	1	1	4	1	0	1	0	0		0	0	0	0	0	1	1	0	0	0	0
1	41	174	73.9	24.41	2	0	3	1	0	2	1	0	0	0	0	0	0	0	0	0	0	0	0	0	0	0	0	0	0	1	1	4	1	0	1	0	0		0	0	0	0	0	1	0	1	0	1	87
1	67	162.5	69.25	26.22	1	0	2	0	0	1	0	1	1	0	0	0	0	0	0	0	0	0	0	0	0	1	0	1	0	1	1	4	1	0	1	0	0		0	0	0	0	0	1	0	1	0	1	99
1	62	172	90.6	30.62	3	1	1	0	1	3	1	1	1	1	0	0	0	0	0	0	0	0	0	0	0	0	0	1	0	1	1	4	1	0	1	0	0		0	0	0	0	0	0	0	1	0	1	141
1	51	172	68.7	23.22	1	0	2	0	0	1	0	0	1	0	0	0	0	0	0	0	0	0	0	0	0	0	0	0	0	1	1	4	0	0	0	0	1		0	0	0	0	0	1	1	0	0	0	0
1	76	174	50.95	16.83	3	1	3	1	1	3	1	1	1	1	0	0	0	0	0	0	0	0	0	1	0	0	0	0	0	1	1	4	1	0	1	0	0		0	0	0	0	0	1	1	0	0	0	0
1	68	167	61	21.87	1	0	1	0	0	1	0	0	0	0	0	0	1	0	0	0	0	0	0	0	0	0	0	1	0	1	1	4	1	1	1	0	0		0	0	0	0	0	1	1	0	0	0	0
0	66	160	84.3	32.93	1	0	2	0	0	2	1	1	0	0	0	0	0	0	0	0	0	0	0	0	0	0	0	0	0	1	1	4	1	1	1	0	0		0	0	0	0	0	1	1	0	0	0	0
1	64	164	65.2	24.24	1	0	1	0	0	1	0	1	1	1	1	0	1	0	0	0	0	0	0	0	0	0	1	0	0	1	1	4	1	0	1	0	0		0	0	0	0	0	1	1	0	0	0	0
0	51	158.5	72.5	28.86	2	0	2	0	0	1	0	0	0	0	0	0	0	0	0	0	0	0	0	0	0	0	0	1	0	1	1	4	0	0	0	0	1		0	0	0	0	0	1	1	0	0	0	0
1	67	163.5	60.5	22.63	2	0	2	0	0	1	0	1	1	0	0	0	0	0	0	0	0	0	1	1	0	0	0	0	0	1	1	4	1	1	1	0	0		0	0	0	0	0	0	0	1	0	1	143
0	70	148.9	51.6	23.27	3	1	2	0	0	1	0	1	0	0	0	0	0	0	0	0	0	0	1	0	0	0	0	0	0	1	1	4	1	0	1	0	0		0	0	0	0	0	0	0	1	0	1	142
1	64	176	62	20.02	1	0	2	0	1	3	1	1	0	0	0	0	1	0	0	0	0	0	0	0	0	0	0	0	0	1	1	4	1	1	1	0	0		0	0	0	0	0	1	1	0	0	0	0
1	63	175.9	93.7	30.28	1	0	2	0	0	1	0	1	0	0	1	0	0	0	0	0	0	0	0	0	0	0	0	0	0	1	1	4	1	0	1	0	0		0	0	0	0	0	1	1	0	0	0	0
1	67	164	77	28.63	2	0	2	0	0	1	0	0	0	0	1	0	1	0	0	0	0	0	0	0	0	0	0	0	0	1	1	4	1	0	0	1	0		0	0	0	0	0	1	1	0	0	0	0
1	66	170	70.6	24.43	1	0	4	1	0	2	1	1	1	0	0	0	0	0	0	0	0	0	0	0	0	0	0	0	0	1	1	4	1	0	1	0	0		0	0	0	0	0	1	1	0	0	0	0
1	75	178	60.45	19.08	2	0	2	0	0	1	0	0	0	0	0	0	0	0	0	0	0	0	0	1	0	0	0	1	0	1	1	4	1	1	0	1	0		0	0	0	0	0	1	1	0	0	0	0
0	67	149	59.6	26.85	1	0	2	0	0	1	0	1	1	0	0	0	0	0	0	0	0	0	0	0	0	0	0	0	0	1	1	4	1	0	1	0	0		0	0	0	0	0	1	1	0	0	0	0
1	58	168	67.9	24.06	3	1	3	1	1	3	1	1	1	0	0	0	1	0	0	0	0	0	1	0	0	0	0	0	0	1	1	4	1	0	1	0	0		0	0	0	0	0	0	0	1	0	1	121
0	61	147	65.4	30.27	2	0	2	0	0	1	0	1	1	0	1	0	0	0	0	0	0	0	0	0	0	0	0	0	0	1	1	4	1	0	1	0	0		0	0	0	0	0	1	1	0	0	0	0
1	63	170	75.9	26.26	1	0	2	0	0	1	0	1	1	0	0	0	0	0	0	0	0	0	0	0	0	1	0	1	0	1	1	4	1	0	1	0	0		0	0	0	0	0	1	1	0	0	0	0
0	72	152	61.15	26.47	3	1	2	0	0	2	1	1	0	0	1	0	0	0	0	0	0	0	0	0	0	0	0	0	0	1	1	4	1	1	0	1	0		0	0	0	0	0	1	1	0	0	0	0
1	64	158.2	58.8	23.49	3	1	2	0	0	1	0	0	1	0	0	0	1	0	0	0	0	0	0	0	0	0	0	1	0	1	1	4	1	0	1	0	0		0	0	0	0	0	1	1	0	0	0	0
0	65	158.9	71	28.12	1	0	2	0	0	1	0	1	1	0	0	0	0	0	0	0	0	0	0	0	0	0	0	0	0	1	1	4	1	1	1	0	0		0	0	0	0	0	1	1	0	0	0	0
0	73	148	54.5	24.88	3	1	4	1	1	3	1	0	0	0	0	0	0	0	0	0	0	0	0	0	0	0	0	0	0	1	1	4	1	1	1	0	0		0	0	0	0	0	1	1	0	0	0	0
1	63	165	70.6	25.93	1	0	4	1	1	3	1	0	0	0	1	0	0	0	0	0	0	0	0	0	0	0	0	0	0	1	1	4	1	0	1	0	0		0	0	0	0	0	1	1	0	0	0	0
1	55	172	71.9	24.3	2	0	2	0	1	3	1	1	0	0	0	0	0	0	0	0	0	0	0	0	0	0	0	0	0	1	1	4	1	1	1	0	0		0	0	0	0	1	1	0	1	1	0	58
1	67	173	76.6	25.59	2	0	2	0	0	1	0	1	0	0	0	0	0	0	0	0	0	0	0	0	0	0	0	1	0	1	1	4	1	1	1	0	0		0	0	0	0	0	1	1	0	0	0	0
1	54	170	66.5	23.01	1	0	2	0	0	1	0	0	1	0	0	0	1	0	0	0	0	0	0	1	0	0	0	0	0	1	1	4	1	0	1	0	0		0	0	0	0	0	1	1	0	0	0	0
1	66	167.7	66.6	23.68	2	0	2	0	0	1	0	0	0	0	0	0	1	0	0	0	0	0	1	0	0	0	0	0	0	1	1	4	1	0	1	0	0		0	0	0	0	0	1	0	1	0	1	119
1	52	174	69.6	22.99	1	0	1	0	0	1	0	1	1	0	0	0	1	0	0	0	0	0	0	1	0	0	0	0	0	1	1	4	1	0	1	0	0		0	0	0	0	0	1	1	0	0	0	0
0	72	157.7	68.5	27.54	2	0	2	0	0	2	1	0	0	0	0	0	0	0	0	0	0	0	0	0	0	0	0	1	0	1	1	4	1	1	0	1	0		0	0	0	0	0	1	1	0	0	0	0
1	62	168	74.6	26.43	1	0	3	1	0	1	0	1	0	0	0	0	1	0	0	0	0	0	0	0	0	0	0	0	0	1	1	4	1	1	1	0	0		0	0	0	0	0	1	1	0	0	0	0
1	55	168	64.2	22.75	2	0	4	1	0	2	1	1	0	0	0	0	1	0	0	0	0	0	0	0	0	0	0	0	0	1	1	4	1	0	1	0	0		0	0	0	0	0	1	1	0	0	0	0
1	60	170.9	68.2	23.35	1	0	3	1	0	2	1	0	1	0	0	0	0	0	0	0	0	0	0	0	0	0	0	0	0	1	1	4	1	1	1	0	0		0	0	0	0	0	1	1	0	0	0	0
1	48	180	77.15	23.81	1	0	2	0	0	2	1	1	1	0	1	0	0	0	0	0	0	0	0	0	0	0	0	0	0	1	1	4	1	1	1	0	0		0	0	0	0	0	1	0	1	0	1	103
1	67	164	59.4	22.09	2	0	4	1	0	2	1	1	0	0	1	0	0	0	0	0	0	0	0	0	0	0	0	0	0	1	1	4	1	0	1	0	0		0	0	0	0	0	1	1	0	0	0	0
1	34	173	71.6	23.92	2	0	3	1	1	3	1	0	0	0	0	0	1	0	0	0	0	0	1	0	0	0	0	0	0	1	1	4	1	0	0	1	0		0	0	0	0	0	1	1	0	0	0	0
1	66	165	71	26.08	2	0	3	1	1	3	1	1	0	0	0	0	0	0	0	0	0	0	0	0	0	0	0	0	0	1	1	4	1	0	1	0	0		0	0	0	0	0	1	1	0	0	0	0
0	76	154.2	70.6	29.69	1	0	2	0	0	2	1	1	1	0	0	0	0	0	0	0	0	0	1	0	0	0	0	0	0	1	1	4	1	1	1	0	0		0	0	0	0	0	1	1	0	0	0	0
1	48	166	70	25.4	1	0	2	0	0	1	0	0	1	0	0	0	1	0	0	0	0	0	1	0	0	0	0	0	0	1	1	4	1	1	0	1	0		0	0	0	0	0	1	1	0	0	0	0
0	58	158	46.1	18.47	3	1	3	1	1	3	1	1	0	0	0	0	0	0	0	0	0	0	0	0	0	0	0	0	0	1	1	4	1	0	1	0	0		0	0	0	0	0	1	1	0	0	0	0
1	57	168	70	24.8	4	1	3	1	0	1	0	0	0	0	0	0	0	0	0	0	0	0	1	0	0	0	0	0	0	1	1	4	1	0	0	1	0		0	0	0	0	0	0	0	1	0	1	133
1	46	171.5	90.35	30.72	1	0	1	0	0	2	1	0	0	0	0	0	1	0	0	0	0	0	0	0	0	0	0	0	0	1	1	4	1	0	0	1	0		0	0	0	0	0	1	1	0	0	0	0
0	65	153	62.9	26.87	3	1	4	1	1	3	1	1	1	0	0	0	0	0	0	0	0	0	0	0	0	1	0	0	0	1	1	4	1	0	0	1	0		0	0	0	0	0	1	1	0	0	0	0
1	67	162	58.6	22.33	1	0	3	1	0	1	0	0	0	0	0	0	0	0	0	0	0	0	0	0	0	0	0	0	0	1	1	4	1	0	1	0	0		0	0	0	0	0	1	1	0	0	0	0
1	63	158.8	47.9	18.99	3	1	3	1	0	2	1	0	0	0	0	0	1	0	0	0	0	0	0	0	0	0	0	0	0	1	1	4	1	0	0	1	0		0	0	0	0	0	1	1	0	0	0	0
0	59	155	77.6	32.3	1	0	2	0	0	2	1	1	0	0	0	0	0	0	0	0	0	0	1	0	0	0	0	0	0	1	1	4	1	0	0	1	0		0	0	0	0	0	1	1	0	0	0	0
0	69	145	56.3	26.78	1	0	2	0	1	3	1	0	0	0	1	0	0	0	0	0	0	0	0	0	0	0	0	0	0	1	1	4	1	0	1	0	0		0	0	0	0	1	1	0	1	1	0	91
1	74	165	70.4	25.86	1	0	2	0	1	3	1	1	0	0	0	0	0	0	0	0	0	0	0	0	0	0	0	0	0	1	1	4	1	1	0	1	0		0	0	0	0	0	1	1	0	0	0	0
1	67	167.2	56.5	20.21	1	0	3	1	0	2	1	0	0	0	0	1	0	0	0	0	0	0	0	0	0	0	0	0	0	1	1	4	1	0	0	1	0		0	0	0	0	0	1	1	0	0	0	0
1	62	154.9	57.9	24.13	1	0	2	0	0	2	1	1	1	0	0	0	1	0	0	0	0	0	0	0	0	0	0	0	0	1	1	4	1	1	1	0	0		0	0	0	0	0	1	1	0	0	0	0
1	70	165	77.2	28.36	3	1	4	1	1	3	1	1	1	0	0	0	0	0	0	0	0	0	0	0	0	1	0	0	0	1	1	4	1	0	1	0	0		0	0	0	0	0	1	1	0	0	0	0
0	74	148	51.25	23.4	4	1	4	1	1	3	1	1	1	1	0	0	0	0	0	0	0	0	0	0	0	0	0	0	0	1	1	4	1	0	1	0	0		0	0	0	0	0	1	1	0	0	0	0
0	76	155	52.8	21.98	3	1	2	0	1	3	1	1	0	0	0	0	0	0	0	0	0	0	0	1	0	0	0	0	0	1	1	4	1	0	1	0	0		0	0	0	0	0	1	0	1	0	1	134
1	46	159.5	69.8	27.44	1	0	3	1	0	1	0	0	0	0	0	0	1	0	0	0	0	0	0	0	0	0	0	0	0	1	1	4	1	1	1	0	0		0	0	0	0	0	1	1	0	0	0	0
1	71	174.4	68.8	22.62	2	0	2	0	0	1	0	1	1	0	0	0	1	0	0	0	0	0	0	0	0	0	0	0	0	1	1	4	1	0	1	0	0		0	0	0	0	0	1	1	0	0	0	0
0	54	156	63.3	26.01	1	0	1	0	0	1	0	1	0	0	0	0	0	0	0	0	0	0	0	0	0	1	0	0	0	1	1	4	0	0	0	0	1		0	0	0	0	0	1	1	0	0	0	0
0	68	158	57	22.83	1	0	3	1	1	3	1	1	0	0	1	0	0	0	0	0	0	0	0	0	0	0	0	0	0	1	1	4	1	0	1	0	0		0	0	0	0	0	1	1	0	0	0	0
1	57	166.7	68.7	24.72	1	0	2	0	0	1	0	1	1	1	0	0	0	0	0	0	0	0	0	0	0	0	0	0	0	1	1	4	1	1	0	1	0		0	1	0	0	0	1	0	1	1	0	86
1	63	171	66.9	22.88	1	0	2	0	0	1	0	1	1	0	0	0	0	0	0	0	0	0	0	0	0	0	0	0	0	1	1	4	1	0	1	0	0		0	0	0	0	0	1	1	0	0	0	0
0	67	152	54.3	23.5	1	0	3	1	0	2	1	1	0	0	0	0	0	0	0	0	0	0	0	1	0	0	0	0	0	1	1	4	1	0	0	1	0		0	0	0	0	0	1	1	0	0	0	0
0	65	156	51	20.96	1	0	3	1	1	3	1	1	1	0	0	0	0	0	0	0	0	0	0	0	0	0	0	0	0	1	1	4	1	0	1	0	0		0	0	0	0	0	1	1	0	0	0	0
1	58	175	80.7	26.35	3	1	4	1	1	3	1	0	0	0	0	0	0	0	0	0	0	0	0	0	0	0	0	0	0	1	1	4	1	0	1	0	0		0	0	0	0	0	1	1	0	0	0	0
0	70	153	60.8	25.97	2	0	2	0	0	1	0	1	0	0	0	0	0	0	0	0	0	0	0	0	0	0	0	0	0	1	1	4	0	0	0	0	1		0	0	0	0	0	1	1	0	0	0	0
0	64	151.2	65.8	28.78	2	0	3	1	1	3	1	1	1	0	0	0	0	0	0	0	0	0	0	0	0	0	0	0	0	1	1	4	1	0	1	0	0		0	0	0	0	0	1	1	0	0	0	0
1	65	162.8	57.6	21.73	3	1	3	1	0	2	1	0	1	0	0	0	0	0	0	0	0	0	0	0	0	0	0	0	0	1	1	4	1	1	1	0	0		0	0	0	0	1	1	1	0	0	0	0
1	67	161.7	59.1	22.6	1	0	1	0	0	1	0	1	0	0	0	0	0	0	0	0	0	0	0	0	0	0	0	0	0	1	1	4	0	0	0	0	1		0	0	0	0	0	0	0	1	0	1	80
1	44	172	72.85	24.62	1	0	2	0	0	2	1	0	1	0	1	0	1	0	0	0	0	0	0	0	0	0	0	0	1	1	1	4	0	0	0	0	1		0	0	0	0	0	1	1	0	0	0	0
0	63	160	78.15	30.53	2	0	2	0	0	2	1	1	1	0	0	0	0	0	0	0	0	0	0	0	0	0	0	0	0	1	1	4	1	0	1	0	0		0	0	0	1	0	1	1	0	0	0	0
0	70	154	69.5	29.31	1	0	2	0	0	1	0	0	1	0	1	0	0	0	0	0	0	0	0	0	0	0	0	0	0	1	1	4	1	0	1	0	0		0	0	0	0	0	1	1	0	0	0	0
1	57	175	72.3	23.61	4	1	4	1	1	3	1	0	0	0	0	0	1	0	0	0	0	0	1	1	0	0	0	0	0	1	1	4	1	1	0	1	0		1	0	0	0	0	0	0	1	0	1	121
1	67	160	61.05	23.85	1	0	3	1	0	2	1	1	1	0	0	0	1	0	0	0	0	0	0	1	0	0	0	0	0	1	1	4	1	1	1	0	0		0	0	0	0	0	1	0	1	0	1	113
1	52	172	60.9	20.59	3	1	3	1	0	1	0	1	0	0	0	0	1	0	0	0	0	0	0	0	0	0	0	0	0	1	1	4	1	0	1	0	0		0	0	0	0	0	1	1	0	0	0	0
1	62	170	81.4	28.17	3	1	2	0	0	1	0	1	1	0	0	0	0	0	0	0	0	0	0	0	0	1	0	1	0	1	1	4	1	0	1	0	0		0	0	0	0	0	1	1	0	0	0	0
0	56	162	65.5	24.96	2	0	2	0	0	1	0	1	1	0	1	0	0	0	0	0	0	0	0	0	0	0	0	0	0	1	1	4	1	1	0	1	0		0	0	0	0	0	1	1	0	0	0	0
0	76	165	58.6	21.52	3	1	3	1	0	1	0	1	1	0	0	1	1	0	0	0	0	0	0	0	0	0	0	0	0	1	1	4	1	1	1	0	0		0	0	0	1	0	1	1	0	0	0	0
0	66	147	53.7	24.85	1	0	3	1	0	2	1	1	1	0	0	0	0	0	0	0	0	0	0	0	0	1	0	1	0	1	1	4	1	0	1	0	0		0	0	0	0	0	1	1	0	0	0	0
1	73	165	60	22.04	1	0	4	1	0	2	1	1	0	0	0	0	0	0	0	0	0	0	0	0	0	0	0	0	0	1	1	4	1	1	1	0	0		0	0	0	0	1	1	1	0	0	0	0
1	48	173	69.45	23.2	3	1	3	1	1	3	1	0	1	0	0	0	1	0	0	0	0	0	0	0	0	0	0	0	0	1	1	4	1	0	1	0	0		0	0	2	0	0	1	0	1	1	0	34
1	57	162.5	66.5	25.18	2	0	2	0	0	1	0	1	0	0	1	0	0	0	0	0	0	0	1	0	0	0	0	0	0	1	1	4	1	0	1	0	0		0	0	0	0	0	1	1	0	0	0	0
1	50	169	78.6	27.52	1	0	3	1	1	3	1	1	0	0	0	0	1	0	0	0	0	0	0	1	0	0	0	0	0	1	1	4	1	0	1	0	0		0	0	0	0	0	1	1	0	0	0	0
1	60	160	66.3	25.9	2	0	2	0	0	2	1	0	0	0	0	0	0	0	0	0	0	0	0	0	0	0	0	0	0	1	1	4	1	0	1	0	0		0	0	0	0	0	1	1	0	0	0	0
1	53	165.6	96.1	35.04	2	0	2	0	0	1	0	0	0	0	0	0	1	0	0	0	0	0	0	1	0	0	0	0	0	1	1	4	1	0	1	0	0		0	0	0	0	0	1	1	0	0	0	0
1	45	166.7	89.8	32.32	1	0	2	0	0	1	0	0	0	0	0	0	1	0	0	0	0	0	0	0	0	0	0	0	0	1	1	4	1	0	1	0	0		0	0	0	0	0	1	1	0	0	0	0
0	64	145	71.1	33.82	2	0	4	1	0	2	1	1	1	0	1	0	1	0	0	0	0	0	0	1	0	0	0	0	0	1	1	4	1	0	1	0	0		0	0	0	0	0	1	1	0	0	0	0
1	44	165	78.3	28.76	3	1	3	1	1	3	1	0	1	0	0	0	1	0	0	0	0	0	0	0	0	0	0	0	0	1	1	4	1	0	1	0	0		0	0	0	0	0	1	1	0	0	0	0
1	61	168.2	62.6	22.13	2	0	2	0	0	1	0	0	1	0	0	0	0	0	0	0	0	0	0	0	0	0	0	1	0	1	1	4	1	0	1	0	0		0	0	0	0	0	1	1	0	0	0	0
1	59	164.5	70.7	26.13	1	0	2	0	0	1	0	1	1	0	0	0	0	0	0	0	0	0	0	0	0	0	0	0	0	1	1	4	1	0	1	0	0		0	0	0	0	0	1	1	0	0	0	0
0	68	150	57.8	25.69	1	0	2	0	0	1	0	1	1	0	0	0	0	0	0	0	0	0	0	0	0	0	0	1	0	1	1	4	1	0	1	0	0		0	0	0	0	0	1	1	0	0	0	0
1	71	179.6	83.6	25.92	2	0	3	1	1	3	1	1	0	0	0	0	0	0	0	0	0	0	0	0	0	0	0	0	0	1	1	4	1	0	1	0	0		0	0	0	0	0	1	0	1	0	1	99
1	73	158	52.7	21.11	1	0	2	0	0	1	0	1	0	0	0	0	1	0	0	0	0	0	0	0	0	1	0	0	0	1	1	4	1	1	0	1	0		0	0	0	0	0	1	1	0	0	0	0
1	64	165	77.4	28.43	1	0	1	0	0	1	0	1	1	0	1	0	0	0	0	0	0	0	0	0	0	0	0	0	0	1	1	4	1	0	1	0	0		0	0	0	0	0	1	1	0	0	0	0
0	62	160	67.65	26.43	1	0	2	0	0	2	1	1	1	0	0	0	0	0	0	0	0	0	0	0	0	0	0	0	0	1	1	4	1	0	0	1	0		0	0	0	0	0	1	1	0	0	0	0
0	74	152	50.5	21.86	1	0	2	0	0	1	0	0	0	0	0	0	0	0	0	0	0	0	0	1	0	0	0	0	0	1	1	4	1	0	1	0	0		0	0	0	0	0	1	1	0	0	0	0
1	67	167	55.65	19.95	2	0	2	0	0	1	0	0	1	0	0	1	1	0	0	0	0	0	0	0	0	1	0	0	0	1	1	4	1	0	1	0	0		0	0	0	0	0	0	0	1	0	1	123
1	64	159.8	52.5	20.56	1	0	2	0	0	2	1	0	0	0	0	0	0	0	0	0	0	0	0	0	0	1	0	1	0	1	1	4	1	0	0	1	0		0	0	0	0	0	1	1	0	0	0	0
1	51	162	68.3	26.02	1	0	1	0	0	2	1	1	0	0	0	0	0	0	0	0	0	0	0	0	1	0	0	0	0	1	1	4	1	0	1	0	0		0	0	0	0	0	1	0	1	0	1	102
1	64	168	71.3	25.26	1	0	2	0	0	2	1	1	1	0	0	0	1	0	0	0	0	0	0	0	0	0	0	0	0	1	1	4	1	0	0	1	0		0	0	0	0	0	1	1	0	0	0	0
0	69	150	46.8	20.8	1	0	3	1	0	2	1	1	1	0	0	0	0	0	0	0	0	0	0	0	0	0	0	1	0	1	1	4	1	0	0	1	0		0	0	0	0	0	1	1	0	0	0	0
0	59	158.7	69.6	27.63	1	0	1	0	0	1	0	1	0	0	0	0	0	0	0	0	0	0	1	0	0	0	0	0	0	1	1	4	1	1	0	1	0		0	0	0	0	0	1	1	0	0	0	0
1	56	171	71.25	24.37	4	1	3	1	0	1	0	1	1	0	0	0	1	0	0	0	0	0	0	0	0	1	0	0	0	1	1	4	1	0	1	0	0		0	0	0	0	0	1	1	0	0	0	0
0	71	150	59.3	26.36	2	0	3	1	0	1	0	1	1	0	1	0	0	0	0	0	0	0	0	0	0	1	0	0	0	1	1	4	1	0	1	0	0		0	0	0	0	0	1	1	0	0	0	0
0	69	154	69.15	29.16	3	1	4	1	1	3	1	1	1	0	1	0	0	0	0	0	0	0	0	0	0	0	0	0	0	1	1	4	1	0	1	0	0		0	0	0	0	0	1	1	0	0	0	0
1	63	174	78.15	25.81	1	0	2	0	0	1	0	0	0	0	0	0	1	0	0	0	0	0	0	1	0	0	0	0	0	1	1	4	1	0	1	0	0		0	0	0	0	0	1	0	1	0	1	110
1	50	164	59.7	22.2	1	0	1	0	0	1	0	0	1	0	1	0	1	0	0	0	0	0	0	0	0	0	0	1	0	1	1	4	1	0	1	0	0		0	0	0	0	0	1	0	1	1	0	103
1	53	166	75.1	27.25	1	0	2	0	0	1	0	1	1	0	0	0	1	0	0	0	0	0	1	0	0	0	0	0	0	1	1	4	1	0	1	0	0		0	0	0	0	0	1	1	0	0	0	0
1	60	165	64.9	23.84	1	0	2	0	0	2	1	1	1	0	1	0	0	0	0	0	0	0	0	0	0	0	0	0	0	1	1	4	1	1	0	1	0		0	0	0	0	0	1	0	1	1	0	105
1	42	172	78.5	26.53	1	0	2	0	0	1	0	1	0	0	1	0	0	0	0	0	0	0	0	0	0	0	0	0	0	1	1	4	1	0	1	0	0		0	0	0	0	0	1	1	0	0	0	0
1	61	165	59.6	21.89	3	1	2	0	0	2	1	0	0	0	0	0	1	0	0	0	0	0	0	0	0	0	0	1	0	1	1	4	1	0	1	0	0		0	0	0	0	0	1	1	0	0	0	0
1	47	182	74.3	22.43	1	0	3	1	0	2	1	0	1	1	0	1	1	0	0	0	0	0	0	0	0	0	0	0	0	1	1	4	1	0	1	0	0		0	0	0	0	0	1	1	0	0	0	0
1	51	170.8	77.2	26.46	1	0	3	1	0	1	0	1	0	0	1	0	0	0	0	0	0	0	0	0	0	0	0	0	0	1	1	4	1	0	1	0	0		0	0	0	0	0	1	1	0	0	0	0
1	74	162	53.8	20.5	1	0	3	1	0	2	1	1	0	0	0	0	0	0	0	0	0	0	0	0	0	1	0	1	0	1	1	4	1	0	1	0	0		0	0	0	0	0	1	0	1	0	1	93
1	64	175	75	24.49	1	0	2	0	0	1	0	0	1	0	0	0	0	0	0	0	0	0	0	0	0	0	0	0	0	1	1	4	1	0	1	0	0		0	0	0	0	0	1	0	1	0	1	146
1	74	163.5	46.15	17.26	1	0	1	0	0	1	0	1	0	0	0	1	0	0	0	1	0	0	0	0	0	0	0	1	0	1	1	4	1	0	0	1	0		0	0	0	0	0	1	1	0	0	0	0
0	70	144.2	41.4	19.91	1	0	2	0	1	3	1	0	0	0	1	0	1	0	0	0	0	0	1	0	0	0	0	0	0	1	1	4	1	0	1	0	0		3	0	0	0	1	1	0	1	0	1	191
1	53	171.7	76.8	26.05	1	0	2	0	0	2	1	1	0	0	0	0	1	0	0	0	0	0	1	0	0	0	0	0	0	1	1	4	1	1	0	1	0		0	0	0	0	0	1	1	0	0	0	0
0	47	157	51.9	21.06	1	0	2	0	0	2	1	1	1	0	1	0	0	0	0	0	0	0	1	0	0	0	0	0	0	1	1	4	1	1	0	1	0		0	0	0	0	0	1	1	0	0	0	0
1	44	172	84.9	28.7	1	0	2	0	0	2	1	1	0	0	1	0	1	0	0	0	0	0	0	1	0	0	0	0	0	1	1	4	1	0	1	0	0		0	0	0	0	0	0	0	1	0	1	206
1	50	162	67.5	25.72	2	0	2	0	0	1	0	1	0	0	1	0	0	0	0	0	0	0	0	0	0	0	0	0	0	1	1	4	1	0	1	0	0		0	0	0	0	0	1	1	0	0	0	0
1	68	158	64	25.64	1	0	4	1	0	2	1	0	0	0	0	0	0	0	0	0	0	0	0	0	0	0	0	1	0	1	1	4	1	0	1	0	0		0	0	0	0	0	1	1	0	0	0	0
1	50	174	73	24.11	1	0	2	0	1	3	1	1	0	0	1	0	1	0	0	0	0	1	0	0	0	0	0	0	0	1	1	4	0	0	0	0	1		0	0	0	0	0	1	0	1	1	0	98
0	69	152.6	60.2	25.85	3	1	3	1	0	2	1	1	1	1	0	0	0	0	0	0	0	0	0	0	0	0	0	0	0	1	1	4	1	0	1	0	0		0	0	0	0	0	1	1	0	0	0	0
1	68	160	64.9	25.35	2	0	2	0	1	3	1	0	1	1	1	0	0	0	0	0	0	0	0	0	0	0	0	0	0	1	1	4	1	0	1	0	0		0	0	0	0	0	1	1	0	0	0	0
1	63	171	76.9	26.3	1	0	2	0	0	1	0	1	0	0	0	0	0	0	0	0	0	0	0	0	0	0	0	0	0	1	1	4	1	0	0	1	0		0	0	0	0	0	1	1	0	0	0	0
1	65	166	74.8	27.14	1	0	1	0	0	2	1	1	1	1	0	1	1	0	0	0	0	0	0	0	0	0	0	1	0	1	1	4	1	1	1	0	0		0	0	0	0	0	1	1	0	0	0	0
1	52	166	69.2	25.11	1	0	2	0	0	2	1	1	0	0	0	0	1	0	0	0	0	0	0	0	0	0	0	1	0	1	1	4	1	1	1	0	0		0	0	0	0	0	1	0	1	0	1	88
1	56	169.6	78.3	27.22	1	0	1	0	0	1	0	1	1	0	0	0	0	0	0	0	0	0	0	0	0	0	0	0	0	1	1	4	1	0	1	0	0		0	0	0	0	0	1	1	0	0	0	0
0	69	159	53	20.96	2	0	3	1	1	3	1	0	1	0	0	0	0	0	0	0	0	0	0	0	0	0	0	0	0	1	1	4	1	0	1	0	0		0	1	0	0	1	1	0	1	1	0	85
0	61	154.4	58	24.33	1	0	2	0	0	2	1	0	0	0	0	0	0	0	0	0	0	0	0	0	0	0	0	0	0	1	1	4	1	0	1	0	0		0	0	0	0	0	1	1	0	0	0	0
0	65	161	72	27.78	2	0	2	0	0	1	0	1	0	0	1	0	1	0	0	0	0	0	0	0	0	0	0	0	0	1	1	4	1	0	0	1	0		0	0	0	0	0	1	1	0	0	0	0
1	69	170.3	74.8	25.79	1	0	2	0	0	1	0	0	0	0	0	0	1	0	0	0	0	0	0	0	0	0	0	0	0	1	1	4	1	0	1	0	0		0	0	0	0	0	1	0	1	0	1	126
1	59	170	62	21.45	2	0	2	0	0	1	0	1	1	1	0	0	1	HD	1	0	0	0	0	0	0	0	0	0	0	1	1	4	1	0	0	1	0		0	0	0	0	0	1	1	0	0	0	0
1	69	155	50.7	21.1	2	0	2	0	0	2	1	1	0	0	0	0	1	0	0	0	0	0	0	0	0	0	0	0	0	1	1	4	1	1	0	1	0		0	0	0	0	1	1	1	0	0	0	0
1	64	163.9	81.3	30.26	2	0	3	1	1	3	1	0	0	0	0	0	0	0	0	0	0	0	0	0	0	0	0	0	0	1	1	4	1	0	0	1	0		0	0	0	0	0	1	1	0	0	0	0
1	42	168	50.4	17.86	2	0	3	1	1	3	1	0	1	0	0	0	1	0	0	0	0	0	1	1	0	0	0	0	0	1	1	4	1	0	1	0	0		1	0	0	0	1	1	0	1	1	0	81
0	68	159	66.1	26.15	3	1	2	0	0	1	0	1	1	0	0	0	0	0	0	0	0	0	0	0	0	0	0	0	0	1	1	4	1	0	1	0	0		0	0	0	0	0	1	1	0	0	0	0
0	56	153.5	62.3	26.44	2	0	2	0	0	1	0	1	0	0	0	0	0	0	0	0	0	0	0	0	0	0	0	0	0	1	1	4	1	0	0	1	0		0	0	0	0	0	1	1	0	0	0	0
1	71	162.8	68.4	25.81	2	0	2	0	0	1	0	0	1	0	0	0	0	0	0	0	0	0	0	0	0	0	0	0	0	1	1	4	1	0	1	0	0		0	0	0	0	0	1	1	0	0	0	0
1	85	168	72.5	25.69	2	0	3	1	0	2	1	1	1	1	0	0	0	0	0	0	0	0	0	0	0	0	0	1	0	1	1	4	1	0	1	0	0		0	0	0	0	0	1	1	0	0	0	0
1	53	163	65.5	24.65	1	0	1	0	0	1	0	1	0	0	0	0	0	0	0	0	0	0	0	0	0	0	0	0	0	1	1	4	0	0	0	0	1		0	0	0	0	0	1	1	0	0	0	0
0	74	159	60	23.73	4	1	4	1	1	3	1	0	0	0	0	0	0	0	0	0	0	0	0	0	0	0	0	0	0	1	1	4	1	1	1	0	0		0	0	0	1	0	1	1	0	0	0	0
1	46	162	62	23.62	1	0	3	1	1	3	1	1	0	0	0	0	1	0	0	0	0	0	0	1	0	0	0	0	0	1	1	4	1	0	1	0	0		0	0	0	0	0	1	1	0	0	0	0
1	67	168	80	28.34	1	0	1	0	0	1	0	1	0	0	0	1	0	0	0	0	1	0	0	0	0	0	0	0	0	1	1	4	1	0	1	0	0		0	0	0	0	0	1	1	0	0	0	0
1	49	166.5	67.4	24.31	1	0	2	0	0	2	1	0	0	0	1	0	1	0	0	0	0	0	1	0	0	0	0	0	0	1	1	4	1	1	0	1	0		0	0	0	0	0	1	1	0	0	0	0
1	54	162.4	56	21.23	1	0	2	0	1	3	1	0	1	0	0	0	1	0	0	0	0	0	0	0	0	0	0	0	0	1	1	4	1	0	1	0	0		0	0	0	0	0	1	1	0	0	0	0
1	51	170	75	25.95	2	0	3	1	1	3	1	1	1	0	1	0	0	0	0	0	0	0	0	0	0	0	0	0	0	1	1	4	1	0	1	0	0		0	0	0	0	0	1	0	1	1	0	74
0	61	153	58.1	24.82	2	0	3	1	0	2	1	1	0	0	1	0	1	0	0	0	0	0	0	0	0	1	0	0	0	1	1	4	1	0	1	0	0		0	0	0	0	0	1	1	0	0	0	0
0	68	150	64.1	28.49	2	0	3	1	0	1	0	1	1	0	1	0	0	0	0	0	0	0	0	0	0	0	0	0	0	1	1	4	1	0	1	0	0		0	0	0	0	0	1	1	0	0	0	0
1	71	163	72.3	27.21	2	0	3	1	0	2	1	1	0	0	0	0	0	0	0	0	0	0	0	0	0	0	0	0	0	1	1	4	1	0	1	0	0		0	0	0	0	0	1	0	1	1	0	71
1	50	164.8	61.8	22.75	1	0	2	0	0	1	0	0	1	0	0	0	1	0	0	0	0	0	0	0	0	0	0	0	0	1	1	4	1	0	1	0	0		0	0	0	0	0	1	1	0	0	0	0
0	63	165	58.3	21.41	2	0	3	1	1	3	1	0	0	0	0	0	0	0	0	0	0	0	0	0	0	0	0	0	0	1	1	4	1	0	1	0	0		0	1	0	0	1	1	0	1	0	1	172
1	47	158	56.5	22.63	2	0	3	1	0	1	0	0	0	0	0	0	1	0	0	0	0	0	1	1	0	0	0	0	0	1	1	4	0	0	0	0	1		0	0	0	0	0	1	0	1	0	1	83
1	43	170	77	26.64	1	0	2	0	0	1	0	0	0	0	0	0	1	0	0	0	0	0	0	0	0	0	0	0	0	1	1	4	1	0	0	1	0		0	0	0	0	0	1	1	0	0	0	0
1	75	167	70	25.1	1	0	2	0	0	2	1	1	0	0	0	0	0	0	0	0	0	0	0	0	0	1	0	0	0	1	1	4	1	0	1	0	0		0	0	0	0	0	1	1	0	0	0	0
1	63	169	73.5	25.73	1	0	2	0	0	1	0	1	1	1	0	0	0	HD	1	0	0	0	0	0	0	0	0	0	0	1	1	4	1	0	1	0	0		0	0	0	0	0	1	1	0	0	0	0
1	74	161	57	21.99	4	1	4	1	1	3	1	1	0	0	0	0	0	0	0	0	0	0	0	0	0	0	0	0	0	1	1	4	1	0	1	0	0		1	0	1	0	0	1	1	0	0	0	0
1	65	164	67.4	25.06	3	1	3	1	0	2	1	0	1	0	1	0	1	0	0	0	0	0	0	0	0	0	0	0	0	1	1	4	1	0	1	0	0		0	0	0	0	0	1	1	0	0	0	0
1	62	172.2	66.2	22.33	1	0	1	0	0	1	0	0	1	0	0	0	0	0	0	0	0	0	0	0	0	0	0	1	0	1	1	4	1	0	1	0	0		0	0	0	0	0	1	1	0	0	0	0
0	66	150	41.8	18.58	3	1	3	1	0	1	0	1	1	0	0	0	0	0	0	0	0	0	0	0	0	0	0	0	0	1	1	4	1	0	1	0	0		0	0	0	0	0	1	1	0	0	0	0
0	65	137.4	53.4	28.29	2	0	1	0	0	1	0	1	1	0	0	0	0	0	0	0	0	0	0	0	0	0	0	1	0	1	1	4	1	0	1	0	0		0	0	0	0	0	1	1	0	0	0	0
0	63	152.6	56.2	24.13	1	0	2	0	0	1	0	0	1	0	1	0	0	0	0	0	0	0	0	0	0	1	0	1	1	1	1	4	1	1	1	0	0		0	0	0	0	0	1	1	0	0	0	0
0	72	144.5	49.4	23.66	2	0	2	0	0	1	0	1	0	0	0	0	0	0	0	0	0	0	0	0	0	0	0	0	0	1	1	4	1	0	1	0	0		0	0	0	0	0	1	1	0	0	0	0
1	68	155.2	70.2	29.14	1	0	2	0	0	1	0	0	0	0	0	0	1	0	0	0	0	0	0	1	0	0	0	0	0	1	1	4	1	0	0	1	0		0	0	0	0	0	1	1	0	0	0	0
1	60	177	72.9	23.27	2	0	3	1	0	2	1	0	0	0	0	0	1	0	0	0	0	0	0	0	0	0	0	0	0	1	1	4	1	0	1	0	0		0	0	0	0	1	1	1	0	0	0	0
1	70	161.8	60.8	23.22	1	0	1	0	0	1	0	1	0	0	0	0	0	0	0	0	0	0	0	0	0	0	0	1	0	1	1	4	1	0	1	0	0		0	0	0	0	0	1	1	0	0	0	0
0	60	150	74.9	33.29	2	0	4	1	0	2	1	1	1	0	0	0	0	0	0	0	0	0	1	0	0	1	0	0	0	1	1	4	1	0	1	0	0		0	0	0	0	0	1	1	0	0	0	0
0	68	153.5	61.1	25.93	1	0	2	0	0	1	0	1	0	0	0	0	0	0	0	0	0	0	0	0	0	0	0	0	0	1	1	4	1	0	1	0	0		0	0	0	0	0	1	1	0	0	0	0
1	72	168	67	23.74	1	0	2	0	0	2	1	0	0	0	0	0	1	0	0	0	0	0	0	0	0	0	0	1	0	1	1	4	1	1	1	0	0		0	0	0	0	0	0	0	1	0	1	161
0	74	146	41.4	19.42	3	1	3	1	0	1	0	0	0	0	1	0	0	0	0	0	0	0	0	0	0	0	0	1	0	1	1	4	1	0	0	1	0		0	0	0	0	0	1	1	0	0	0	0
1	59	165	65.7	24.13	1	0	3	1	0	2	1	1	1	0	0	0	0	0	0	0	0	0	0	0	0	0	0	0	0	1	1	4	1	0	1	0	0		0	0	0	0	0	1	1	0	0	0	0
0	75	148.2	53	24.13	3	1	1	0	0	1	0	1	1	0	0	1	0	0	0	0	0	0	0	0	1	0	0	0	0	1	1	4	1	0	1	0	0		0	0	0	0	0	0	0	1	0	1	179
1	75	170	56.4	19.52	1	0	1	0	0	1	0	1	1	1	1	1	0	HD	1	0	1	0	1	1	0	0	0	1	0	1	1	4	1	0	1	0	0		0	0	0	0	0	1	0	1	1	0	51
1	68	170.3	69.4	23.93	1	0	2	0	0	1	0	0	0	0	0	0	1	0	0	0	0	0	0	0	0	0	0	0	0	1	1	4	1	0	1	0	0		0	0	0	0	0	1	1	0	0	0	0
1	59	168	63.7	22.57	3	1	3	1	1	3	1	0	1	1	0	0	1	PD	1	0	0	1	0	0	0	0	0	0	0	1	1	4	1	0	1	0	0		0	0	0	0	0	0	0	1	0	1	157
1	51	169	66.4	23.25	4	1	3	1	0	1	0	1	1	0	0	0	0	0	0	0	0	0	0	0	0	1	0	0	0	1	1	4	1	0	1	0	0		0	0	0	0	0	0	0	1	0	1	139
1	55	168	63.4	22.46	3	1	4	1	1	3	1	0	0	0	0	0	0	0	0	0	0	0	0	0	0	0	0	0	0	1	1	4	1	0	0	1	0		0	0	0	0	0	1	1	0	0	0	0
0	67	152.5	54	23.22	1	0	2	0	0	2	1	0	1	0	0	0	0	0	0	0	0	0	1	0	0	0	0	0	0	1	1	4	1	0	1	0	0		0	0	0	0	0	0	0	1	0	1	222
1	58	172	83	28.06	1	0	2	0	0	1	0	0	0	0	0	0	0	0	0	0	0	0	0	0	0	0	0	0	0	1	1	4	1	0	0	1	0		0	0	0	0	0	1	1	0	0	0	0
0	70	157	64.2	26.05	2	0	2	0	0	1	0	0	1	0	1	0	0	0	0	0	0	0	0	0	0	0	0	0	0	1	1	4	1	0	1	0	0		0	0	0	0	0	1	1	0	0	0	0
0	62	160	73.5	28.71	1	0	2	0	0	1	0	1	0	0	0	0	0	0	0	0	0	0	0	0	0	0	0	0	0	1	1	4	1	0	0	1	0		0	0	0	0	0	1	1	0	0	0	0
1	55	158	58.6	23.47	3	1	3	1	0	2	1	0	0	0	0	0	1	0	0	0	0	0	0	1	0	0	0	0	0	1	1	4	1	0	1	0	0		0	0	0	0	0	1	1	0	0	0	0
1	59	172	63.4	21.43	2	0	2	0	0	1	0	1	1	0	0	0	1	0	0	0	0	0	0	0	0	0	0	0	0	1	1	4	1	0	1	0	0		0	0	1	0	0	1	1	0	0	0	0
0	63	158	52.2	20.91	1	0	2	0	0	1	0	1	1	0	0	0	0	0	0	0	0	0	0	0	0	1	0	1	0	1	1	4	1	0	1	0	0		0	0	0	0	0	1	1	0	0	0	0
1	72	160.9	69.7	26.92	2	0	2	0	0	1	0	1	0	0	0	0	1	0	0	0	0	0	0	0	0	0	0	1	0	1	1	4	1	1	1	0	0		0	0	0	0	0	1	1	0	0	0	0
1	69	164	60.1	22.35	4	1	4	1	1	3	1	0	0	0	0	0	1	0	0	0	0	0	0	1	0	0	0	0	0	1	1	4	1	1	1	0	0		0	0	0	0	0	1	1	0	0	0	0
1	63	164	67.9	25.25	2	0	2	0	0	1	0	0	0	0	1	0	1	0	0	0	0	0	0	0	0	0	0	0	0	1	1	4	1	0	0	1	0		0	0	0	0	0	1	1	0	0	0	0
1	64	168.5	55.1	19.41	2	0	2	0	0	1	0	0	0	0	0	0	0	0	0	0	0	0	0	0	0	0	0	0	0	1	1	4	1	0	1	0	0		0	0	0	0	0	1	1	0	0	0	0
1	68	170	59.8	20.69	2	0	2	0	0	2	1	1	1	0	0	0	1	0	0	0	0	0	0	0	0	0	0	0	0	1	1	4	1	0	1	0	0		0	1	2	0	0	1	0	1	1	0	75
1	58	161	70.2	27.08	2	0	2	0	0	1	0	0	0	0	1	0	1	0	0	0	0	0	0	0	0	0	0	0	0	1	1	4	1	0	0	1	0		0	0	0	0	0	1	1	0	0	0	0
1	72	162	65.6	25	1	0	1	0	0	2	1	0	0	0	0	0	1	0	0	0	0	0	0	0	0	0	0	0	0	1	1	4	1	1	1	0	0		0	0	0	0	0	1	0	1	1	0	86
0	73	148	49.1	22.42	2	0	2	0	0	2	1	1	1	0	0	0	0	0	0	0	0	0	0	0	0	1	0	1	0	1	1	4	1	0	0	1	0		0	0	0	0	0	1	1	0	0	0	0
1	66	160	54.2	21.17	4	1	3	1	1	3	1	1	1	0	0	0	0	0	0	0	0	0	0	0	0	0	0	1	0	1	1	4	1	0	1	0	0		0	0	0	0	0	1	0	1	1	0	105
1	66	170	76.7	26.54	1	0	2	0	0	1	0	0	1	1	0	0	0	0	0	0	0	0	0	0	0	0	0	0	0	1	1	4	1	0	1	0	0		0	0	0	0	0	1	1	0	0	0	0
1	63	165	69.4	25.49	3	1	3	1	0	1	0	1	0	0	0	0	0	0	0	0	0	0	0	0	0	1	0	1	0	1	1	4	1	0	1	0	0		0	0	0	0	0	1	1	0	0	0	0
1	66	160.9	65.5	25.3	2	0	2	0	0	2	1	1	0	0	0	0	1	0	0	0	0	0	0	0	0	0	0	0	0	1	1	4	1	1	1	0	0		0	0	0	0	0	1	1	0	0	0	0
1	56	158.5	61.5	24.48	2	0	2	0	0	2	1	0	0	0	0	0	1	0	0	0	0	0	0	0	0	0	0	0	0	1	1	4	1	0	0	1	0		0	0	0	0	0	1	1	0	0	0	0
0	71	165	44.3	16.27	4	1	3	1	1	3	1	1	0	0	1	0	0	0	0	0	0	0	0	0	0	0	0	0	0	1	1	4	1	1	1	0	0		0	0	0	0	1	1	0	1	1	0	134
1	54	166	67.3	24.42	1	0	1	0	1	3	1	1	0	0	1	0	1	0	0	0	0	0	0	0	0	0	0	0	0	1	1	4	1	0	1	0	0		0	0	0	0	0	1	1	0	0	0	0
1	49	162.3	56.5	21.45	1	0	2	0	0	1	0	0	0	0	0	0	1	0	0	0	0	0	0	0	0	0	0	0	0	1	1	4	1	0	1	0	0		0	0	0	0	0	0	0	1	0	1	206
1	67	159	57.65	22.8	1	0	2	0	1	3	1	0	0	0	0	0	1	0	0	0	0	0	0	0	0	0	0	0	0	1	1	4	1	0	1	0	0		0	0	0	0	0	0	0	1	0	1	159
1	62	165	71.8	26.37	1	0	2	0	0	2	1	0	1	0	0	0	1	0	0	0	0	0	0	0	0	0	0	1	0	1	1	4	1	0	1	0	0		0	0	0	0	0	1	0	1	0	1	183
1	65	164.2	67.2	24.92	1	0	2	0	1	3	1	1	0	0	0	1	1	0	0	0	0	0	0	0	0	0	0	1	0	1	1	4	1	1	1	0	0		0	0	0	0	1	1	0	1	1	0	154
1	66	173	72	24.06	1	0	2	0	0	1	0	1	0	0	0	0	0	0	0	0	0	0	0	0	0	1	0	0	0	1	1	4	1	0	0	1	0		0	0	0	0	0	1	1	0	0	0	0
1	83	166.5	73.3	26.44	1	0	2	0	0	1	0	1	0	0	0	0	0	0	0	0	0	0	0	0	0	0	0	0	0	1	1	4	1	1	0	1	0		0	0	0	0	0	1	1	0	0	0	0
0	68	153	64.9	27.72	1	0	1	0	0	1	0	1	1	0	0	0	0	0	0	0	0	0	0	0	0	0	0	0	0	1	1	4	1	0	1	0	0		0	0	0	0	0	1	1	0	0	0	0
1	47	164.6	70.6	26.06	1	0	2	0	0	2	1	0	1	0	0	0	1	0	0	0	0	0	1	0	0	0	0	0	0	1	1	4	1	1	0	1	0		0	0	0	0	0	1	1	0	0	0	0
0	44	168	65.8	23.31	1	0	1	0	0	2	1	0	0	0	0	0	0	0	0	0	0	0	0	0	0	0	0	0	0	1	1	4	0	0	0	0	1		0	0	0	0	0	1	1	0	0	0	0
1	73	168	59.2	20.98	3	1	1	0	0	1	0	1	0	0	1	0	0	0	0	0	0	0	0	0	0	0	0	0	0	1	1	4	1	0	1	0	0		0	0	0	0	0	1	1	0	0	0	0
0	65	152	61.7	26.71	3	1	3	1	0	2	1	0	1	0	0	0	0	0	0	0	0	0	0	0	0	0	0	0	0	1	1	4	1	0	1	0	0		0	0	0	0	0	1	1	0	0	0	0
1	70	167	66.3	23.77	2	0	4	1	1	3	1	0	1	0	0	0	1	0	0	0	0	0	0	1	0	0	0	1	0	1	1	4	1	0	1	0	0		0	0	0	0	0	1	1	0	0	0	0
1	70	170	72.8	25.19	3	1	2	0	0	2	1	1	1	0	0	0	0	0	0	0	0	0	0	0	0	0	0	0	0	1	1	4	1	0	0	1	0		0	0	0	0	0	0	0	1	0	1	168
1	65	164	69	25.65	2	0	2	0	0	2	1	1	1	0	1	0	0	0	0	0	0	0	0	0	0	0	0	0	0	1	1	4	1	1	0	1	0		0	0	0	0	0	1	1	0	0	0	0
0	60	156.5	60.8	24.82	1	0	2	0	0	1	0	1	1	0	0	0	0	0	0	0	0	0	1	0	0	0	0	0	0	1	1	4	1	0	1	0	0		0	0	0	0	0	1	1	0	0	0	0
1	60	162	64.2	24.46	3	1	1	0	0	2	1	1	0	0	0	0	1	0	0	0	0	0	0	1	0	1	0	0	0	1	1	4	1	0	1	0	0		0	0	0	0	0	1	1	0	0	0	0
1	68	167	68.5	24.56	2	0	2	0	0	1	0	1	1	0	1	0	0	0	0	0	0	0	0	0	0	0	0	0	0	1	1	4	1	0	1	0	0		0	0	0	0	0	1	1	0	0	0	0
0	57	155	63.8	26.56	1	0	1	0	0	1	0	0	0	0	0	0	0	0	0	0	0	0	1	0	0	0	0	0	0	1	1	4	0	0	0	0	1		0	0	0	0	0	1	1	0	0	0	0
1	63	165	66.2	24.32	2	0	2	0	0	1	0	1	0	0	0	0	0	0	0	0	0	0	0	0	0	0	0	0	0	1	1	4	1	0	1	0	0		0	0	0	0	0	1	1	0	0	0	0
1	63	164	63.1	23.46	1	0	1	0	0	2	1	0	0	0	0	0	1	0	0	0	0	0	0	0	0	0	0	0	0	1	1	4	1	0	1	0	0		0	0	0	0	0	1	1	0	0	0	0
1	60	158.8	59.2	23.48	1	0	2	0	0	1	0	1	1	0	0	1	0	0	0	0	0	0	0	0	0	0	0	1	0	1	1	4	1	0	0	1	0		0	0	0	0	0	1	1	0	0	0	0
1	76	164	62.5	23.24	2	0	4	1	1	3	1	1	1	0	0	0	1	0	0	0	0	0	0	0	0	0	0	0	0	1	1	4	1	0	1	0	0		1	0	0	0	1	1	1	0	0	0	0
1	58	178.5	72.9	22.88	1	0	2	0	0	1	0	0	1	0	0	0	1	0	0	0	0	0	0	0	0	0	0	0	0	1	1	5	1	0	0	1	0		0	0	0	0	0	1	1	0	0	0	0
1	61	164.5	53.6	19.81	2	0	3	1	0	2	1	0	1	0	0	0	1	0	0	0	0	0	0	0	0	0	0	0	0	1	1	5	1	1	1	0	0		0	0	0	0	0	1	1	0	0	0	0
1	70	160	56.1	21.91	1	0	2	0	0	1	0	0	1	0	0	0	0	0	0	0	0	0	0	0	0	0	0	0	0	1	1	5	1	0	0	1	0		0	0	0	0	0	1	1	0	0	0	0
1	75	172	77.5	26.2	3	1	3	1	0	1	0	1	0	0	0	0	0	0	0	1	0	0	0	1	0	0	0	0	0	1	1	5	1	1	1	0	0		0	0	0	0	0	1	1	0	0	0	0
1	47	167	77	27.61	2	0	2	0	0	1	0	0	0	0	1	0	0	0	0	0	0	0	0	0	0	0	0	0	0	1	1	5	1	0	0	1	0		0	0	0	0	0	1	1	0	0	0	0
1	68	166.8	65.1	23.4	2	0	2	0	0	1	0	0	0	0	1	0	0	0	0	0	0	0	0	1	0	0	0	0	0	1	1	5	1	1	1	0	0		0	0	0	0	0	1	1	0	0	0	0
0	69	151	59.8	26.23	2	0	3	1	0	2	1	0	0	0	0	0	0	0	0	0	0	0	1	0	0	0	0	0	0	1	1	5	1	0	1	0	0		0	0	0	0	0	1	1	0	0	0	0
0	66	150.5	63.3	27.95	1	0	2	0	0	2	1	0	1	0	0	0	0	0	0	0	0	0	0	0	1	0	0	0	0	1	1	5	1	0	1	0	0		0	0	0	0	0	1	0	1	1	0	63
0	63	142	48.9	24.25	2	0	4	1	0	2	1	0	1	0	1	0	0	0	0	0	0	0	0	0	0	1	0	0	0	1	1	5	1	0	1	0	0		0	0	0	0	0	1	1	0	0	0	0
1	65	168	61.4	21.75	1	0	2	0	1	3	1	1	1	0	0	0	1	0	0	0	0	0	0	0	0	0	0	1	0	1	1	5	1	0	1	0	0		0	0	0	0	0	1	1	0	0	0	0
1	66	155	63.8	26.56	2	0	2	0	0	2	1	1	1	0	0	0	0	0	0	0	0	0	1	1	1	0	0	0	0	1	1	5	1	0	1	0	0		0	0	0	0	0	1	0	1	1	0	126
1	62	165	92.5	33.98	4	1	4	1	0	2	1	1	0	0	0	0	1	0	0	1	0	0	0	0	0	0	0	0	0	1	1	5	1	1	1	0	0		0	0	0	0	1	1	1	0	0	0	0
1	68	160	59.6	23.28	4	1	4	1	1	3	1	0	1	0	0	0	1	0	0	0	0	0	0	0	0	0	0	0	0	1	1	5	1	0	1	0	0		0	0	0	0	0	1	1	0	0	0	0
0	56	159	53.2	21.04	1	0	2	0	0	1	0	1	0	0	0	0	1	0	0	0	0	0	0	0	0	0	0	0	0	1	1	5	1	0	0	1	0		0	0	0	0	0	1	1	0	0	0	0
0	66	151.5	50.6	22.05	1	0	3	1	0	1	0	0	1	1	0	0	0	0	0	0	0	0	0	0	0	0	0	0	0	1	1	5	1	0	0	1	0		0	0	0	0	0	1	1	0	0	0	0
1	53	167	80.5	28.86	1	0	1	0	0	1	0	0	0	0	0	0	1	0	0	0	0	0	0	0	0	0	0	0	0	1	1	5	1	0	1	0	0		0	0	0	0	0	0	0	1	0	1	113
1	71	160	63.2	24.69	1	0	1	0	0	1	0	0	0	0	0	0	0	0	0	0	0	0	0	0	0	1	0	1	0	1	1	5	1	1	1	0	0		0	0	0	0	0	1	1	0	0	0	0
1	62	159.5	67.2	26.41	1	0	2	0	0	1	0	1	0	0	0	0	0	0	0	0	0	0	0	0	0	0	0	0	0	1	1	5	1	0	0	1	0		0	0	0	0	0	1	1	0	0	0	0
1	51	180.5	83.65	25.68	1	0	1	0	0	1	0	0	0	0	0	0	1	0	0	0	0	0	0	1	0	0	0	0	0	1	1	5	1	0	0	1	0		0	0	0	0	0	1	1	0	0	0	0
0	66	157	62.7	25.44	4	1	4	1	0	2	1	1	1	0	0	0	0	0	0	0	0	0	0	0	0	1	0	0	0	1	1	5	1	0	1	0	0		0	0	0	0	0	1	1	0	0	0	0
0	63	142.4	59.6	29.39	2	0	1	0	0	1	0	1	0	0	0	0	0	0	0	0	0	0	0	0	0	0	0	0	0	1	1	5	1	0	0	1	0		0	0	0	0	0	1	1	0	0	0	0
1	62	168	84.8	30.05	2	0	1	0	0	1	0	1	1	1	0	0	0	PD	1	0	0	0	0	0	0	0	0	0	0	1	1	5	0	0	0	0	1		0	0	0	0	0	1	1	0	0	0	0
1	62	168	72.4	25.65	2	0	1	0	0	2	1	0	0	0	0	0	0	0	0	0	0	0	0	0	0	0	0	0	0	1	1	5	1	1	0	1	0		0	0	0	0	0	1	1	0	0	0	0
1	67	161	62	23.92	3	1	3	1	1	3	1	1	0	1	0	0	0	0	0	0	0	0	0	0	0	0	0	0	0	1	1	5	1	1	1	0	0		0	0	0	0	0	1	1	0	0	0	0
1	64	172	72	24.34	1	0	2	0	0	1	0	0	0	0	0	0	0	0	0	0	0	0	1	0	0	0	0	0	0	1	1	5	1	1	1	0	0		0	0	0	0	0	1	1	0	0	0	0
1	69	162	50.5	19.24	2	0	2	0	1	3	1	0	1	0	0	0	1	0	0	0	0	0	0	0	0	0	0	1	0	1	1	5	1	0	1	0	0		0	0	0	0	0	1	0	1	1	0	86
1	64	163	73.9	27.81	2	0	2	0	1	3	1	0	0	0	0	0	1	0	0	0	0	0	0	1	0	1	0	0	0	1	1	5	1	0	1	0	0		0	0	0	0	0	1	1	0	0	0	0
1	53	167	67.3	24.13	1	0	2	0	0	1	0	0	0	0	0	0	0	0	0	0	0	0	0	0	0	0	0	0	0	1	1	5	1	0	1	0	0		0	0	0	0	0	1	1	0	0	0	0
1	68	165	68.7	25.23	1	0	2	0	0	2	1	1	1	0	0	0	1	0	0	0	0	0	0	0	0	0	0	0	0	1	1	5	1	1	1	0	0		0	0	0	0	0	1	1	0	0	0	0
1	62	166	86.4	31.35	2	0	2	0	0	2	1	1	0	0	0	0	0	0	0	1	0	0	0	0	0	0	0	0	0	1	1	5	1	1	0	1	0		0	0	0	0	1	1	1	0	0	0	0
0	72	146.6	73.7	34.29	1	0	2	0	1	3	1	1	0	0	0	0	0	0	0	0	0	0	0	0	1	0	0	0	0	1	1	5	1	0	1	0	0		1	0	0	0	0	1	0	1	0	1	240
1	57	173	62.7	20.95	1	0	2	0	1	3	1	1	0	0	1	0	1	0	0	0	0	0	0	0	0	0	0	1	0	1	1	5	1	0	1	0	0		0	0	0	0	1	1	0	1	1	0	219
0	70	148	54.3	24.79	1	0	2	0	0	1	0	0	1	0	0	0	0	0	0	0	0	0	1	1	0	0	0	0	0	1	1	5	1	0	1	0	0		0	0	0	0	0	1	1	0	0	0	0
0	66	153	64	27.34	1	0	1	0	0	1	0	1	1	0	0	1	0	0	0	0	0	0	1	0	0	0	0	0	0	1	1	5	1	0	0	1	0		0	0	0	0	0	1	1	0	0	0	0
0	51	150	54	24	1	0	2	0	0	2	1	1	1	1	0	0	0	0	0	0	0	0	0	0	0	0	0	1	0	1	1	5	1	0	0	1	0		0	0	0	0	0	1	1	0	0	0	0
1	53	176.5	81.8	26.26	1	0	2	0	0	1	0	1	1	0	0	0	1	0	0	0	0	0	0	0	0	0	0	0	0	1	1	5	1	0	1	0	0		0	0	0	0	0	1	1	0	0	0	0
0	70	150.7	54.1	23.82	1	0	2	0	0	1	0	0	0	0	0	0	0	0	0	0	0	0	1	0	0	0	0	0	0	1	1	5	1	0	1	0	0		0	0	0	0	0	1	1	0	0	0	0
1	41	168	70	24.8	1	0	2	0	0	2	1	1	0	0	0	0	1	0	0	0	0	0	0	0	1	0	0	0	0	1	1	5	0	0	0	0	1		0	0	0	0	0	1	1	0	0	0	0
1	80	165	71.2	26.15	3	1	3	1	1	3	1	0	1	0	0	0	1	0	0	0	0	0	0	0	0	0	0	0	0	1	1	5	1	0	1	0	0		0	0	0	0	0	1	1	0	0	0	0
1	43	171	74.7	25.55	1	0	3	1	1	3	1	1	0	0	1	0	0	0	0	0	0	0	0	0	0	0	0	0	0	1	1	5	1	0	1	0	0		0	0	0	0	0	1	1	0	0	0	0
1	51	165	68.5	25.16	2	0	1	0	1	3	1	0	1	0	0	0	0	0	0	0	0	0	0	0	0	0	0	0	0	1	1	5	1	0	1	0	0		0	0	0	0	0	1	1	0	0	0	0
1	59	172	80	27.04	1	0	2	0	0	1	0	1	0	0	0	0	0	0	0	0	0	0	0	0	0	0	0	0	0	1	1	5	1	0	0	1	0		0	0	0	0	0	1	1	0	0	0	0
0	69	159	63.8	25.24	1	0	2	0	0	2	1	1	1	0	0	0	1	0	0	0	0	0	0	0	0	0	0	0	0	1	1	5	1	0	1	0	0		0	0	0	0	0	1	1	0	0	0	0
1	74	164.5	65	24.02	1	0	1	0	0	1	0	1	1	0	0	0	0	0	0	0	0	0	0	0	0	0	0	0	0	1	1	5	1	0	1	0	0		0	0	0	0	0	1	1	0	0	0	0
0	45	155	56.9	23.68	2	0	2	0	1	3	1	1	1	1	1	0	0	0	0	0	0	0	0	0	0	1	0	0	0	1	1	5	1	0	1	0	0		0	0	0	0	0	1	1	0	0	0	0
0	71	155	59.6	24.81	2	0	2	0	0	1	0	0	1	0	1	0	0	0	0	0	0	0	0	0	0	0	0	1	0	1	1	5	1	0	1	0	0		0	0	0	0	0	1	1	0	0	0	0
1	62	162	58.9	22.44	1	0	2	0	0	1	0	1	1	0	0	0	1	0	0	0	0	0	0	0	0	0	0	0	0	1	1	5	1	0	1	0	0		0	0	0	0	0	1	1	0	0	0	0
1	53	160	80	31.25	2	0	2	0	1	3	1	1	0	0	0	0	0	0	0	0	0	0	0	0	0	0	0	0	0	1	1	5	1	0	0	1	0		0	0	0	0	0	1	1	0	0	0	0
1	69	158	57.2	22.91	1	0	1	0	0	1	0	1	0	0	1	0	0	0	0	0	0	0	0	0	0	0	0	0	0	1	1	5	1	0	0	1	0		0	0	0	0	0	1	1	0	0	0	0
1	48	170	69.7	24.12	2	0	1	0	0	1	0	0	0	0	0	0	1	0	0	0	0	0	1	0	0	0	0	0	0	1	1	5	1	0	1	0	0		0	0	0	0	0	1	1	0	0	0	0
1	63	166	62.5	22.68	2	0	3	1	0	1	0	0	1	0	0	0	0	0	0	0	0	0	1	0	0	0	0	0	0	1	1	5	1	0	1	0	0		0	0	0	0	0	1	1	0	0	0	0
0	74	165	45.5	16.71	1	0	2	0	0	1	0	0	0	0	0	0	0	0	0	0	0	0	0	0	0	0	0	0	0	1	1	5	1	0	1	0	0		0	0	0	0	0	1	1	0	0	0	0
0	82	150	58.4	25.96	2	0	3	1	0	2	1	1	1	0	0	0	0	0	0	0	0	0	0	0	0	1	0	1	0	1	1	5	1	0	1	0	0		0	0	0	0	0	1	1	0	0	0	0
1	64	168	82	29.05	1	0	2	0	0	2	1	1	1	0	0	0	0	0	0	0	0	0	0	0	0	1	0	0	0	1	1	5	1	1	1	0	0		0	0	0	0	0	1	1	0	0	0	0
1	56	160	65.5	25.59	2	0	2	0	0	2	1	1	0	0	0	0	0	0	0	0	0	0	0	0	0	0	0	0	0	1	1	5	1	0	1	0	0		0	0	0	0	0	1	1	0	0	0	0
1	61	170	82.3	28.48	2	0	1	0	0	1	0	1	0	0	0	0	0	0	0	0	0	0	0	0	0	0	0	0	0	1	1	5	1	0	1	0	0		0	0	0	0	0	1	1	0	0	0	0
1	64	175	71.7	23.41	1	0	1	0	0	1	0	1	0	0	0	0	0	0	0	0	0	0	0	0	0	0	0	1	0	1	1	5	1	0	1	0	0		0	0	0	0	0	1	1	0	0	0	0
1	48	168	82	29.05	1	0	2	0	0	1	0	1	0	0	0	0	0	0	0	0	0	0	1	0	0	0	0	0	0	1	1	5	1	0	1	0	0		0	0	0	0	0	1	1	0	0	0	0
1	55	164.8	53.5	19.7	1	0	2	0	0	2	1	1	1	0	0	0	1	0	0	0	0	0	0	1	0	1	0	0	0	1	1	5	1	0	1	0	0		0	0	0	0	0	1	1	0	0	0	0
1	77	165	64	23.51	1	0	1	0	0	2	1	1	1	0	0	0	0	0	0	0	0	0	0	0	0	1	0	0	0	1	1	5	1	1	0	1	0		0	0	0	0	0	1	1	0	0	0	0
0	65	151	63	27.63	1	0	2	0	0	2	1	1	0	1	0	0	0	0	0	0	0	0	1	0	0	0	0	1	0	1	1	5	1	0	1	0	0		0	0	0	0	0	1	1	0	0	0	0
0	67	142	50.8	25.19	2	0	2	0	0	2	1	1	1	0	0	0	0	0	0	0	0	0	0	0	0	0	0	0	0	1	1	5	1	0	1	0	0		0	0	0	0	0	1	1	0	0	0	0
1	75	165	63.3	23.25	1	0	2	0	0	1	0	1	1	0	0	0	1	0	0	0	0	0	0	0	0	1	0	0	0	1	1	5	1	0	0	1	0		0	0	0	0	0	1	1	0	0	0	0
1	65	169.5	71.2	24.78	2	0	2	0	0	1	0	0	0	0	0	0	0	0	0	0	0	0	0	0	0	0	0	0	0	1	1	5	1	0	1	0	0		0	0	0	0	0	1	1	0	0	0	0
0	74	147.7	46.2	21.18	2	0	2	0	0	1	0	1	0	0	1	0	0	0	0	0	0	0	0	0	0	0	0	1	0	1	1	5	1	0	1	0	0		0	0	0	0	0	1	1	0	0	0	0
1	68	182.4	83.7	25.16	1	0	2	0	0	1	0	1	0	0	1	1	0	0	0	0	0	0	0	0	0	1	0	1	0	1	1	5	1	0	1	0	0		0	0	0	0	0	1	1	0	0	0	0
1	70	170	73.66	25.49	1	0	1	0	0	1	0	1	0	0	1	0	0	0	0	0	0	0	1	0	0	0	0	1	0	1	1	5	1	1	0	1	0		0	0	0	0	0	1	0	1	0	1	179
0	55	160	65	25.39	1	0	1	0	0	1	0	1	0	0	1	0	0	0	0	0	0	0	0	0	0	0	0	1	0	1	1	5	0	0	0	0	1		0	0	0	0	0	1	1	0	0	0	0
0	59	160	64.5	25.2	2	0	2	0	0	1	0	1	0	0	0	0	0	0	0	0	0	0	1	1	0	0	0	1	0	1	1	5	0	0	0	0	1		0	0	0	0	0	1	1	0	0	0	0
1	57	170	90	31.14	1	0	2	0	1	3	1	1	1	0	0	0	0	0	0	0	0	0	0	0	0	1	0	0	0	1	1	5	1	0	0	1	0		0	0	0	0	0	1	1	0	0	0	0
1	68	175	75	24.49	2	0	2	0	0	2	1	0	1	0	1	0	1	0	0	0	0	0	0	0	0	0	0	0	0	1	1	5	1	0	1	0	0		0	0	1	0	0	1	0	1	0	1	178
1	65	166.1	62.5	22.65	1	0	1	0	0	1	0	0	0	0	0	0	0	0	0	0	0	0	1	0	0	0	0	0	0	1	1	5	1	0	0	1	0		0	0	0	0	0	1	1	0	0	0	0
1	71	171	70.8	24.21	1	0	2	0	0	1	0	1	0	1	0	1	0	0	0	0	0	0	0	0	0	1	0	0	0	1	1	5	1	1	1	0	0		0	0	0	0	0	1	1	0	0	0	0
1	65	168	61.4	21.75	3	1	3	1	1	3	1	1	1	0	1	0	0	0	0	0	0	0	1	1	0	1	0	1	0	1	1	5	1	1	1	0	0		0	0	0	0	0	1	1	0	0	0	0
0	45	154	49.1	20.7	1	0	2	0	0	2	1	0	0	0	0	0	0	0	0	0	0	0	0	0	0	0	0	0	0	1	1	5	1	1	0	1	0		0	0	0	0	0	1	1	0	0	0	0
0	72	134	48.5	27.01	1	0	2	0	0	2	1	1	0	0	0	0	0	0	0	0	0	0	0	0	0	0	0	1	0	1	1	5	1	0	1	0	0		0	0	0	0	0	1	0	1	1	0	138
1	68	165	70.3	25.82	1	0	3	1	0	1	0	0	0	0	0	0	0	0	0	0	0	0	1	0	0	0	0	0	0	1	1	5	1	0	1	0	0		0	0	0	0	0	1	1	0	0	0	0
0	55	156.3	58.5	23.95	2	0	2	0	0	1	0	0	1	0	0	0	0	0	0	0	0	0	0	0	0	0	0	0	0	1	1	5	1	0	1	0	0		0	0	0	0	0	1	1	0	0	0	0
1	65	170.3	51.8	17.86	2	0	2	0	0	1	0	0	1	0	0	0	0	0	0	0	0	0	0	0	0	0	0	0	0	1	1	5	1	0	1	0	0		0	0	0	0	0	1	1	0	0	0	0
1	55	165	75	27.55	2	0	3	1	0	1	0	1	1	0	1	0	1	0	0	0	0	0	1	0	0	0	0	0	0	1	1	5	1	0	0	1	0		0	0	0	0	0	1	1	0	0	0	0
1	72	167.2	63	22.54	2	0	2	0	0	1	0	0	0	0	0	0	0	0	0	0	0	0	0	0	0	0	0	0	0	1	1	5	1	0	1	0	0		0	0	0	0	0	1	1	0	0	0	0
1	51	175	74.6	24.36	1	0	2	0	1	3	1	0	0	0	0	0	0	0	0	0	0	0	0	0	0	0	0	0	0	1	1	5	1	0	1	0	0		0	0	0	0	0	1	1	0	0	0	0
0	69	151	57.4	25.17	1	0	2	0	0	1	0	1	0	0	0	0	0	0	0	0	0	0	0	0	0	0	0	0	0	1	1	5	1	0	1	0	0		0	0	0	0	0	1	1	0	0	0	0
1	59	174.5	90.2	29.62	2	0	2	0	0	1	0	0	1	0	0	0	0	0	0	0	0	0	0	0	0	0	0	0	0	1	1	5	1	0	0	1	0		0	0	0	0	0	1	1	0	0	0	0
1	69	159.1	64.4	25.44	1	0	4	1	0	2	1	0	0	0	0	0	0	0	0	0	0	0	0	0	0	0	0	0	0	1	1	5	1	0	1	0	0		0	0	0	0	0	1	1	0	0	0	0
1	45	164	61	22.68	1	0	2	0	0	1	0	1	0	0	1	0	0	0	0	0	0	0	1	0	0	0	0	0	0	1	1	5	0	0	0	0	1		0	0	0	0	0	1	1	0	0	0	0
1	72	165	50.7	18.62	3	1	3	1	1	3	1	1	1	0	0	0	0	0	0	0	0	0	0	0	0	0	0	1	0	1	1	5	1	0	1	0	0		1	0	0	0	0	1	0	1	0	1	140
1	77	169	65.4	22.9	3	1	2	0	1	3	1	1	1	1	0	1	0	HD	1	0	0	0	0	0	0	0	0	0	0	1	1	5	1	1	0	1	0		1	0	0	0	0	1	1	0	0	0	0
1	65	174	79.6	26.29	1	0	2	0	0	1	0	1	1	0	0	0	1	0	0	0	0	0	0	0	0	0	0	0	0	1	1	5	1	0	1	0	0		0	0	0	0	0	1	1	0	0	0	0
1	49	160.5	63.4	24.61	1	0	3	1	0	1	0	0	1	0	0	0	1	0	0	0	0	0	1	0	0	0	0	0	0	1	1	5	1	0	1	0	0		0	0	0	0	0	1	1	0	0	0	0
1	55	165	58.7	21.56	1	0	1	0	1	3	1	1	1	0	0	0	1	0	0	0	0	0	0	0	0	0	0	0	0	1	1	5	1	0	0	1	0		1	0	0	0	0	1	0	1	0	1	167
1	60	167.5	71.35	25.43	2	0	2	0	0	2	1	1	1	0	0	0	1	0	0	0	0	0	0	0	1	0	0	0	0	1	1	5	1	0	0	1	0		0	0	0	0	0	1	0	1	0	1	121
0	50	155.5	59	24.4	1	0	2	0	0	2	1	0	1	0	0	0	0	0	0	0	0	0	0	0	0	0	0	0	0	1	1	5	1	0	0	1	0		0	0	0	0	0	1	1	0	0	0	0
1	51	165	69.9	25.67	1	0	3	1	0	1	0	0	0	0	0	0	1	0	0	0	0	0	0	0	0	0	0	0	0	1	1	5	1	0	1	0	0		0	0	0	0	0	1	1	0	0	0	0
1	44	163.5	68.2	25.51	1	0	2	0	0	1	0	1	1	0	0	0	0	0	0	0	0	0	0	0	0	0	0	0	0	1	1	5	1	0	0	1	0		0	0	0	0	0	1	1	0	0	0	0
0	72	165	64.7	23.76	2	0	2	0	0	2	1	1	0	0	0	0	0	0	0	0	0	0	0	0	0	0	0	0	0	1	1	5	0	0	0	0	1		0	0	0	0	0	1	1	0	0	0	0
1	74	176	90	29.05	1	0	2	0	0	1	0	1	0	0	0	1	0	0	0	0	1	0	0	0	0	0	0	0	0	1	1	5	1	1	0	1	0		0	0	0	0	0	1	1	0	0	0	0
1	64	169	60.9	21.32	2	0	2	0	0	2	1	1	1	0	0	0	0	0	0	0	0	0	1	1	0	0	0	0	0	1	1	5	1	0	1	0	0		0	0	0	0	0	1	1	0	0	0	0
1	55	159	57.8	22.86	2	0	4	1	1	3	1	1	1	0	0	0	0	0	0	0	0	0	0	0	0	0	0	0	0	1	1	5	1	0	1	0	0		0	0	0	0	0	1	1	0	0	0	0
1	50	169.4	75.2	26.21	1	0	2	0	0	1	0	0	0	0	0	0	1	0	0	0	0	0	0	0	0	0	0	0	0	1	1	5	1	1	1	0	0		0	0	0	0	0	1	1	0	0	0	0
1	78	165	63.5	23.32	1	0	2	0	0	1	0	0	1	0	0	0	1	0	0	0	0	0	0	0	0	0	0	0	0	1	1	5	1	1	1	0	0		0	0	0	0	0	1	1	0	0	0	0
0	81	165	51.8	19.03	4	1	4	1	1	3	1	0	0	1	0	0	1	0	0	0	0	0	0	0	0	0	0	0	0	1	1	5	0	0	0	0	1		1	0	0	0	1	0	0	1	0	1	114
1	69	163	59.5	22.39	2	0	1	0	0	1	0	1	1	0	0	0	1	0	0	0	0	0	0	0	1	1	0	0	0	1	1	5	1	1	1	0	0		0	0	0	0	0	1	0	1	0	1	154
1	66	163	60.5	22.77	2	0	2	0	1	3	1	0	1	0	0	0	1	0	0	0	0	0	0	0	0	0	0	1	0	1	1	5	1	0	1	0	0		0	0	0	0	0	1	0	1	1	0	67
1	49	163	61.7	23.22	1	0	4	1	1	3	1	0	0	0	0	0	0	0	0	0	0	0	0	0	1	0	0	0	0	1	1	5	1	0	1	0	0		0	0	0	0	0	1	1	0	0	0	0
1	52	176.5	82.3	26.42	1	0	2	0	0	1	0	1	0	0	1	0	1	0	0	0	0	0	0	0	0	0	0	0	0	1	1	5	1	0	1	0	0		0	0	0	0	0	1	1	0	0	0	0
1	60	169	68.3	23.91	2	0	1	0	1	3	1	0	1	0	0	0	0	0	0	0	0	0	0	0	0	0	0	0	0	1	1	5	1	0	0	1	0		0	0	0	0	0	1	1	0	0	0	0
1	76	162	70.4	26.83	1	0	2	0	0	1	0	0	0	0	0	0	0	0	0	0	0	0	0	1	0	0	0	0	0	1	1	5	1	0	1	0	0		0	0	0	0	0	1	1	0	0	0	0
1	56	176	77.25	24.94	1	0	2	0	0	1	0	0	1	0	0	0	0	0	0	0	0	0	0	0	0	1	0	0	0	1	1	5	1	0	1	0	0		0	0	0	0	0	1	1	0	0	0	0
1	73	165	65	23.88	1	0	1	0	0	1	0	1	0	0	1	0	0	0	0	0	0	0	0	1	0	0	0	0	0	1	1	5	1	0	1	0	0		0	0	0	0	0	1	1	0	0	0	0
0	52	149.2	57.45	25.81	2	0	2	0	0	1	0	1	1	0	0	0	0	0	0	0	0	0	0	0	0	0	0	0	0	1	1	5	0	0	0	0	1		0	0	0	0	0	1	1	0	0	0	0
1	66	169.5	60	20.88	1	0	2	0	0	1	0	0	1	0	0	0	0	0	0	0	0	0	1	0	0	0	0	0	0	1	1	5	1	0	1	0	0		0	0	0	0	0	1	1	0	0	0	0
1	68	165	63	23.14	3	1	3	1	1	3	1	0	0	0	0	0	1	0	0	0	0	0	0	1	0	0	0	0	0	1	1	5	1	0	1	0	0		0	0	0	0	0	1	1	0	0	0	0
1	54	165	71.3	26.19	2	0	2	0	0	1	0	1	0	0	0	0	1	0	0	0	0	0	1	0	0	0	0	0	0	1	1	5	1	0	0	1	0		0	0	0	0	0	1	1	0	0	0	0
1	74	161	72.2	27.85	1	0	3	1	0	1	0	1	1	0	0	0	1	0	0	0	0	0	1	1	0	0	0	1	0	1	1	5	1	0	1	0	0		0	0	0	0	0	1	1	0	0	0	0
1	47	171	77.7	26.57	1	0	2	0	1	3	1	1	0	0	0	0	0	0	0	0	0	0	1	0	0	0	0	0	0	1	1	5	1	0	1	0	0		0	0	0	0	0	1	1	0	0	0	0
1	34	166	70	25.4	2	0	2	0	1	3	1	1	0	0	0	0	0	0	0	0	0	0	0	0	0	0	0	0	0	1	1	5	1	0	1	0	0		0	0	0	0	0	1	1	0	0	0	0
1	64	165	58.6	21.52	2	0	3	1	0	1	0	0	0	0	0	0	1	0	0	0	0	0	0	0	0	0	0	0	0	1	1	5	1	0	1	0	0		0	0	0	0	0	1	1	0	0	0	0
0	73	154.6	51.6	21.59	1	0	3	1	0	2	1	1	0	0	0	0	0	0	0	0	0	0	0	0	0	0	0	0	0	1	1	5	1	0	0	1	0		0	0	0	0	0	1	0	1	1	0	94
1	49	162	60.4	23.01	2	0	3	1	1	3	1	1	1	0	0	0	0	0	0	0	0	0	1	0	0	0	0	0	0	1	1	5	1	0	1	0	0		0	0	0	0	0	1	1	0	0	0	0
1	56	168	65.2	23.1	3	1	3	1	1	3	1	1	0	0	0	0	1	0	0	0	0	0	0	0	0	0	0	0	0	1	1	5	1	0	1	0	0		0	0	0	0	0	1	1	0	0	0	0
1	72	161	56.3	21.72	2	0	2	0	0	2	1	1	1	0	0	0	1	0	0	0	0	0	0	0	0	0	0	1	0	1	1	5	1	0	1	0	0		0	0	0	0	0	1	1	0	0	0	0
1	65	160	69.6	27.19	1	0	1	0	0	1	0	1	0	0	0	1	0	0	0	0	0	0	0	0	0	0	0	1	0	1	1	5	1	0	1	0	0		0	0	0	0	0	1	1	0	0	0	0
1	60	177	70.2	22.41	2	0	2	0	0	1	0	1	1	0	0	0	0	0	0	0	0	0	1	0	0	1	0	0	0	1	1	5	1	0	1	0	0		0	0	0	0	0	1	1	0	0	0	0
1	63	165	68	24.98	2	0	2	0	0	1	0	0	0	0	0	0	0	0	0	0	0	0	0	0	0	0	0	0	0	1	1	5	1	0	1	0	0		0	0	0	0	0	1	1	0	0	0	0
1	51	160	65.4	25.55	2	0	2	0	0	1	0	0	0	0	0	0	0	0	0	0	0	0	1	0	0	0	0	0	0	1	1	5	0	0	0	0	1		0	0	0	0	0	1	1	0	0	0	0
0	70	144	59.6	28.74	2	0	2	0	0	1	0	1	1	0	0	0	1	0	0	0	0	0	1	1	0	0	0	0	0	1	1	5	1	0	1	0	0		0	0	0	0	0	1	1	0	0	0	0
1	52	171	78	26.67	2	0	1	0	0	1	0	1	1	0	0	0	1	0	0	0	0	0	0	0	0	0	0	1	0	1	1	5	1	0	1	0	0		0	0	0	0	0	1	1	0	0	0	0
1	69	158	50.5	20.23	2	0	1	0	0	2	1	1	0	0	0	0	1	0	0	1	0	0	0	0	0	0	0	0	0	1	1	5	1	1	1	0	0		0	0	0	0	1	1	1	0	0	0	0
1	65	165.5	65.3	23.84	2	0	2	0	0	1	0	1	1	0	0	0	1	0	0	0	0	0	0	0	0	0	0	0	0	1	1	5	1	0	1	0	0		0	0	0	0	0	1	1	0	0	0	0
1	59	163.1	59.3	22.29	1	0	1	0	0	1	0	0	1	0	0	0	0	0	0	0	0	0	0	0	0	0	0	1	0	1	1	5	1	0	1	0	0		0	0	0	0	0	1	1	0	0	0	0
1	62	169.2	71	24.8	2	0	2	0	0	1	0	1	0	0	0	0	0	0	0	0	0	0	0	0	0	0	0	0	0	1	1	5	1	0	0	1	0		0	0	0	0	0	1	1	0	0	0	0
1	58	169	63	22.06	2	0	2	0	0	2	1	0	0	0	0	0	0	0	0	0	0	0	0	0	0	0	0	1	0	1	1	5	1	0	1	0	0		0	0	0	0	0	1	1	0	0	0	0
0	70	156	55.4	22.76	3	1	3	1	0	2	1	1	0	0	1	0	0	0	0	0	0	0	0	0	0	1	0	0	0	1	1	5	1	0	1	0	0		0	0	0	0	0	1	1	0	0	0	0
1	65	170.2	65.3	22.54	3	1	2	0	0	1	0	1	0	0	0	0	1	0	0	1	0	0	0	0	0	0	0	0	0	1	1	5	1	0	0	1	0		0	0	0	0	0	0	0	1	0	1	112
1	55	164	51.5	19.15	2	0	2	0	0	2	1	0	0	0	0	0	0	0	0	0	0	0	1	1	0	0	0	0	0	1	1	5	0	0	0	0	1		0	0	0	0	0	1	1	0	0	0	0
1	70	178	77.5	24.46	1	0	2	0	0	1	0	0	0	0	0	0	0	0	0	0	0	0	1	0	0	0	0	0	0	1	1	5	0	0	0	0	1		0	0	0	0	0	1	1	0	0	0	0
1	68	170	63.3	21.9	1	0	2	0	0	1	0	1	0	0	0	0	1	0	0	0	0	0	0	0	0	0	0	1	0	1	1	5	1	0	0	1	0		0	0	0	0	0	1	1	0	0	0	0
1	83	168	80.5	28.52	1	0	2	0	0	1	0	0	0	0	0	0	1	0	0	0	0	0	0	0	0	0	0	0	0	1	1	5	1	0	1	0	0		0	0	0	0	0	1	0	1	1	0	86
1	71	170	77.6	26.85	3	1	3	1	0	1	0	1	1	0	0	0	0	0	0	0	0	0	0	0	0	1	1	0	0	1	1	5	1	0	1	0	0		0	0	0	0	0	1	1	0	0	0	0
1	70	164	71.1	26.44	2	0	2	0	0	2	1	0	0	0	1	0	0	0	0	0	0	0	1	1	0	0	0	0	0	1	1	5	1	0	1	0	0		0	0	0	0	0	1	1	0	0	0	0
0	67	165	63.3	23.25	4	1	2	0	1	3	1	1	1	0	1	0	0	0	0	0	0	0	0	0	0	0	0	0	0	1	1	5	1	1	0	1	0		0	0	0	0	0	1	1	0	0	0	0
1	59	169.6	67	23.29	2	0	2	0	1	3	1	0	0	0	0	0	1	0	0	0	0	0	0	0	0	0	0	0	0	1	1	5	1	0	1	0	0		0	0	0	0	0	1	1	0	0	0	0
1	72	165	68.6	25.2	1	0	2	0	0	1	0	1	0	0	1	0	0	0	0	0	0	0	0	0	0	0	0	0	0	1	1	5	1	0	1	0	0		0	0	0	0	0	1	1	0	0	0	0
0	77	165	60	22.04	2	0	2	0	1	3	1	1	0	0	1	0	0	0	0	0	0	1	0	0	0	0	0	0	0	1	1	5	1	0	1	0	0		1	0	0	0	0	1	0	1	0	1	214
1	63	160	57.5	22.46	1	0	2	0	0	2	1	1	0	0	0	0	0	0	0	0	0	0	0	0	0	0	0	0	0	1	1	5	1	0	0	1	0		0	0	0	0	0	1	1	0	0	0	0
0	58	154.8	62.8	26.21	2	0	2	0	0	1	0	0	1	0	0	0	0	0	0	0	0	0	0	0	0	0	0	0	0	1	1	5	1	0	1	0	0		0	0	0	0	0	1	1	0	0	0	0
0	71	151	55.8	24.47	1	0	2	0	0	2	1	0	0	0	0	0	0	0	0	0	0	0	0	0	0	0	0	0	0	1	1	5	1	0	1	0	0		0	0	0	0	0	1	1	0	0	0	0
0	70	163	66.5	25.03	1	0	1	0	0	1	0	1	1	0	1	0	1	0	0	0	0	0	1	0	0	0	0	0	0	1	1	5	1	0	0	1	0		0	0	0	0	0	1	1	0	0	0	0
1	68	159	62.6	24.76	2	0	2	0	0	1	0	0	0	0	0	0	1	0	0	0	0	0	0	0	1	0	0	1	0	1	1	5	1	0	0	1	0		0	0	0	0	0	1	0	1	0	1	125
0	66	142	53	26.28	3	1	3	1	0	2	1	1	1	0	0	0	0	0	0	0	0	0	0	0	0	0	0	0	0	1	1	5	1	0	1	0	0		0	0	0	0	0	1	1	0	0	0	0
0	61	143	40	19.56	1	0	3	1	0	1	0	1	1	1	0	0	0	0	0	0	0	0	0	1	0	0	0	0	0	1	1	5	1	0	1	0	0		0	0	0	0	0	0	0	1	0	1	101
1	69	167.4	75.8	27.05	1	0	3	1	0	1	0	1	0	0	0	0	0	0	0	0	0	0	0	0	0	0	0	0	0	1	1	5	1	0	1	0	0		0	0	0	0	0	1	1	0	0	0	0
1	70	157	66	26.78	1	0	2	0	0	1	0	1	0	0	0	0	1	0	0	0	0	0	0	0	0	0	0	0	0	1	1	5	1	0	0	1	0		0	0	0	0	0	1	1	0	0	0	0
1	39	172	77.9	26.33	2	0	2	0	0	1	0	0	0	0	0	0	1	0	0	0	0	0	0	0	0	0	0	0	0	1	1	5	1	0	1	0	0		0	0	0	0	0	1	1	0	0	0	0
1	71	166	80.6	29.25	2	0	2	0	0	1	0	1	1	0	0	0	1	0	0	0	0	0	0	0	0	0	0	0	0	1	1	5	1	0	1	0	0		0	0	0	0	0	1	1	0	0	0	0
0	39	162	49.4	18.82	1	0	2	0	0	1	0	1	0	0	0	0	0	0	0	0	0	0	0	0	0	0	0	0	0	1	1	5	1	0	1	0	0		0	0	0	0	0	1	1	0	0	0	0
0	70	143	36.6	17.9	1	0	2	0	0	1	0	0	0	0	0	0	0	0	0	0	0	0	0	0	0	0	0	0	0	1	1	5	1	0	1	0	0		0	0	0	0	0	1	1	0	0	0	0
1	50	167	70.1	25.14	2	0	2	0	0	1	0	1	1	0	0	0	1	0	0	0	0	0	0	0	0	0	0	0	0	1	1	5	1	0	1	0	0		0	0	0	0	0	1	1	0	0	0	0
0	71	165	65.3	23.99	1	0	1	0	0	2	1	1	0	0	1	0	0	0	0	0	0	0	1	1	0	1	0	0	0	1	1	5	1	0	1	0	0		0	0	0	0	0	1	0	1	1	0	145
1	65	161	59.1	22.8	1	0	2	0	0	1	0	1	1	0	0	0	0	0	0	0	0	0	0	0	0	0	0	0	0	1	1	5	1	1	0	1	0		0	0	0	0	0	1	1	0	0	0	0
1	63	170	79.8	27.61	1	0	1	0	0	1	0	1	1	0	0	0	0	0	0	0	0	1	0	1	0	0	0	0	0	1	1	5	1	0	1	0	0		0	0	0	0	0	1	1	0	0	0	0
0	52	163	74.7	28.12	4	1	4	1	0	1	0	1	1	0	0	0	0	0	0	0	0	0	0	0	0	0	0	0	0	1	1	5	1	0	1	0	0		0	0	0	0	0	1	1	0	0	0	0
1	65	161.5	64.5	24.73	1	0	2	0	0	1	0	0	0	0	0	0	0	0	0	0	0	0	0	0	0	0	0	1	0	1	1	5	1	0	1	0	0		0	0	0	0	0	1	1	0	0	0	0
0	77	153	57.4	24.52	3	1	2	0	0	1	0	1	1	0	0	0	0	0	0	0	0	0	0	0	0	0	0	0	0	1	1	5	1	0	1	0	0		0	0	0	0	0	1	1	0	0	0	0
1	74	165	66.2	24.32	1	0	3	1	0	2	1	1	1	0	0	0	0	0	0	0	0	0	1	1	0	0	0	0	0	1	1	5	1	0	1	0	0		0	0	0	0	0	1	1	0	0	0	0
1	81	163.3	62	23.25	3	1	1	0	1	3	1	0	1	0	0	0	0	0	0	0	0	0	0	0	0	0	0	0	0	1	1	5	1	0	1	0	0		0	0	0	0	0	1	0	1	1	0	60
1	68	162	55	20.96	1	0	1	0	0	1	0	1	1	0	0	0	1	0	0	0	0	0	0	0	0	1	0	0	0	1	1	5	0	0	0	0	1		0	0	0	0	0	1	1	0	0	0	0
1	70	156	53.7	22.07	2	0	2	0	0	1	0	0	0	0	0	1	1	0	0	0	0	0	0	0	0	0	0	1	0	1	1	5	1	0	1	0	0		0	0	0	0	0	1	1	0	0	0	0
1	60	164.9	59	21.7	2	0	2	0	0	1	0	1	1	0	0	0	1	0	0	0	0	0	0	0	0	0	0	0	0	1	1	5	1	0	1	0	0		0	0	0	0	0	0	0	1	0	1	177
1	62	167	62.7	22.48	2	0	4	1	0	2	1	1	0	0	0	0	1	0	0	0	0	0	0	0	0	1	0	0	0	1	1	5	1	0	1	0	0		0	0	0	0	0	1	1	0	0	0	0
1	56	175	81	26.45	1	0	1	0	0	1	0	0	1	0	0	0	0	0	0	0	0	0	1	0	0	0	1	0	0	1	1	5	1	0	1	0	0		0	0	0	0	0	1	1	0	0	0	0
1	56	185	76.9	22.47	2	0	2	0	0	1	0	0	0	0	0	0	0	0	0	0	0	0	0	0	0	0	0	0	0	1	1	5	1	0	1	0	0		0	0	0	0	0	1	1	0	0	0	0
1	73	172	76.6	25.89	1	0	3	1	1	3	1	0	0	0	1	0	1	0	0	0	0	0	0	0	0	0	0	1	0	1	1	5	1	0	0	1	0		0	0	0	0	0	1	1	0	0	0	0
1	80	165	58.8	21.6	1	0	3	1	1	3	1	1	0	0	0	0	1	0	0	0	0	0	0	0	0	1	0	1	0	1	1	5	1	0	1	0	0		0	0	0	0	0	1	1	0	0	0	0
1	60	176	68.7	22.18	4	1	1	0	1	3	1	1	1	1	0	0	1	HD	1	0	0	0	0	0	0	0	0	1	0	1	1	5	1	0	0	1	0		0	0	0	0	0	1	1	0	0	0	0
1	53	160	74	28.91	1	0	2	0	0	1	0	0	1	0	0	0	1	0	0	0	0	0	1	0	0	0	0	0	0	1	1	5	0	0	0	0	1		0	0	0	0	0	1	1	0	0	0	0
0	68	150	58.4	25.96	1	0	2	0	0	1	0	1	0	0	1	0	0	0	0	0	0	0	0	0	0	0	0	0	0	1	1	5	1	0	0	1	0		0	0	0	0	0	1	1	0	0	0	0
1	72	163	57.3	21.57	1	0	2	0	0	1	0	1	0	1	0	0	1	0	0	0	0	0	0	0	0	0	0	1	0	1	1	5	1	0	1	0	0		0	0	0	0	0	0	0	1	0	1	153
1	63	165	73	26.81	2	0	2	0	0	1	0	0	0	0	0	0	0	0	0	0	0	0	0	0	0	0	0	1	0	1	1	5	1	0	0	1	0		0	0	0	0	0	1	1	0	0	0	0
0	61	154	64.4	27.15	2	0	3	1	0	2	1	1	1	0	0	0	0	0	0	0	0	0	1	0	0	1	0	1	0	1	1	5	1	0	1	0	0		0	0	0	0	0	1	1	0	0	0	0
1	58	168	68.8	24.38	1	0	4	1	0	2	1	0	0	0	0	0	1	0	0	0	0	0	0	0	0	0	0	0	0	1	1	5	1	0	1	0	0		0	0	0	0	0	1	1	0	0	0	0
1	49	163.3	65	24.37	1	0	1	0	0	1	0	1	1	1	0	0	0	HD	1	0	0	0	0	0	0	0	0	0	0	1	1	5	0	0	0	0	1		0	0	0	0	0	1	1	0	0	0	0
0	66	160.5	61.5	23.87	2	0	2	0	0	2	1	0	1	0	1	0	0	0	0	0	0	0	0	0	0	0	0	1	1	1	1	5	1	0	1	0	0		0	0	0	0	0	1	0	1	1	0	83
1	62	170	73.25	25.35	2	0	1	0	0	1	0	1	1	0	0	0	0	0	0	0	0	0	0	0	0	0	0	0	0	1	1	5	1	0	1	0	0		0	0	0	0	0	1	1	0	0	0	0
0	77	148	59	26.94	1	0	2	0	0	2	1	0	0	0	0	0	0	0	0	0	0	0	0	0	0	0	0	1	0	1	1	5	1	0	1	0	0		0	0	0	0	0	1	1	0	0	0	0
1	57	164	63	23.42	2	0	2	0	0	1	0	1	0	0	0	0	0	0	0	0	0	0	0	0	0	0	0	0	0	1	1	5	1	0	1	0	0		0	0	0	0	0	1	1	0	0	0	0
1	63	171	61.2	20.93	1	0	2	0	0	2	1	0	1	0	0	0	0	0	0	0	0	0	0	0	0	0	0	0	0	1	1	5	1	0	1	0	0		0	0	0	0	0	1	1	0	0	0	0
0	48	162	62.4	23.78	2	0	2	0	0	1	0	0	0	0	0	0	0	0	0	0	0	0	0	0	0	0	0	0	0	1	1	5	0	0	0	0	1		0	0	0	0	0	1	1	0	0	0	0
1	61	174	64	21.14	1	0	2	0	0	1	0	0	0	0	0	1	1	0	0	0	0	0	0	0	0	0	0	0	0	1	1	5	0	0	0	0	1		0	0	0	0	0	1	1	0	0	0	0
0	62	160	60.9	23.79	2	0	2	0	0	1	0	1	0	0	0	0	0	0	0	0	0	0	0	0	0	0	0	0	0	1	1	5	0	0	0	0	1		0	0	0	0	0	1	0	1	0	1	52
1	50	168.7	78.3	27.51	2	0	2	0	0	2	1	1	0	0	0	0	0	0	0	0	0	0	0	0	0	0	0	0	0	1	1	5	1	0	1	0	0		0	0	0	0	0	1	1	0	0	0	0
1	53	176	67.6	21.82	2	0	2	0	1	3	1	1	0	0	0	0	0	0	0	0	0	0	0	0	0	0	0	0	0	1	1	5	1	0	1	0	0		0	0	0	0	0	1	1	0	0	0	0
1	58	154	78.8	33.23	2	0	1	0	0	2	1	1	0	0	0	0	1	0	0	0	0	0	1	0	0	0	0	0	0	1	1	5	1	0	1	0	0		0	0	0	0	0	1	0	1	1	0	125
1	76	166	57	20.69	1	0	2	0	0	1	0	0	0	0	0	0	0	0	0	0	0	0	0	0	0	0	1	0	0	1	1	5	1	0	0	1	0		0	0	0	0	0	1	1	0	0	0	0
1	70	167	69.4	24.88	2	0	2	0	0	1	0	1	1	0	0	0	0	0	0	0	0	0	0	0	0	1	0	0	0	1	1	5	1	0	1	0	0		0	0	0	0	0	1	1	0	0	0	0
1	64	171	78.6	26.88	1	0	2	0	0	1	0	1	0	0	1	0	0	0	0	0	0	0	1	0	0	0	0	0	0	1	1	5	1	0	1	0	0		0	0	0	0	0	1	1	0	0	0	0
1	68	165	61.4	22.55	2	0	2	0	0	2	1	0	0	0	0	0	0	0	0	0	0	0	0	0	0	0	0	0	0	1	1	5	1	0	0	1	0		0	0	0	0	0	1	0	1	1	0	86
1	45	172	86.6	29.27	2	0	2	0	0	1	0	1	0	0	0	0	0	0	0	0	0	0	0	1	0	0	0	0	0	1	1	5	1	0	1	0	0		0	0	0	0	0	1	1	0	0	0	0
1	61	162	78.6	29.95	2	0	2	0	0	1	0	0	1	0	0	1	0	0	0	0	1	0	0	0	0	0	0	0	0	1	1	5	1	1	1	0	0		0	0	0	0	0	1	0	1	1	0	81
0	76	165	50.1	18.4	1	0	4	1	0	1	0	1	1	0	0	0	0	0	0	0	0	0	0	0	0	0	0	0	0	1	1	5	1	0	1	0	0		0	0	0	0	0	1	1	0	0	0	0
1	56	167	61	21.87	1	0	2	0	0	1	0	0	0	0	0	0	1	0	0	0	0	0	0	0	0	0	0	0	0	1	1	5	1	0	0	1	0		0	0	0	0	0	1	1	0	0	0	0
1	61	165	69.5	25.53	2	0	2	0	0	1	0	1	0	0	0	0	0	0	0	0	0	0	0	0	0	0	0	0	0	1	1	5	1	0	1	0	0		0	0	0	0	0	1	1	0	0	0	0
1	64	165.5	65.25	23.82	1	0	2	0	0	2	1	0	0	0	0	0	0	0	0	0	0	0	0	0	0	0	0	0	0	1	1	5	1	0	1	0	0		0	0	0	0	0	1	1	0	0	0	0
1	62	169	72.7	25.45	1	0	2	0	0	1	0	0	0	0	0	0	0	0	0	0	0	0	0	0	0	0	0	0	0	1	1	5	1	0	1	0	0		0	0	0	0	0	1	1	0	0	0	0
1	62	163.5	68.15	25.49	2	0	2	0	0	1	0	0	0	0	0	0	0	0	0	0	0	0	1	1	0	0	0	0	0	1	1	5	1	0	0	1	0		0	0	0	0	0	1	1	0	0	0	0
1	73	165	67.9	24.94	4	1	4	1	1	3	1	1	0	0	0	0	1	0	0	0	0	0	1	1	0	1	0	0	0	1	1	5	1	0	1	0	0		0	0	0	0	0	1	1	0	0	0	0
0	71	150	58.35	25.93	4	1	4	1	1	3	1	1	0	0	0	0	0	0	0	0	0	0	0	0	0	1	0	0	0	1	1	5	1	0	1	0	0		0	0	0	0	0	1	1	0	0	0	0
0	70	151.5	58.3	25.4	2	0	3	1	0	2	1	1	0	0	0	0	0	0	0	0	0	0	0	0	0	1	0	0	0	1	1	5	1	0	1	0	0		0	0	0	0	0	1	0	1	1	0	74
1	57	164.5	62.1	22.95	2	0	3	1	0	1	0	1	0	0	0	0	0	0	0	0	0	0	0	0	0	0	0	0	0	1	1	5	1	0	1	0	0		0	0	0	0	0	1	1	0	0	0	0
0	73	158.5	67.7	26.95	2	0	2	0	0	1	0	1	1	0	0	0	0	0	0	0	0	0	0	0	0	0	0	0	0	1	1	5	1	0	1	0	0		0	0	0	0	0	1	1	0	0	0	0
0	76	142.5	49.8	24.52	2	0	1	0	0	1	0	1	1	0	0	0	0	0	0	0	0	0	0	0	0	1	0	1	0	1	1	5	1	0	1	0	0		0	0	0	0	0	1	1	0	0	0	0
1	48	167	63.2	22.66	1	0	2	0	0	1	0	1	0	0	0	0	1	0	0	0	0	0	0	0	0	0	0	0	0	1	1	5	1	0	1	0	0		0	0	0	0	0	1	1	0	0	0	0
0	75	156	51.7	21.24	3	1	3	1	0	2	1	0	0	0	0	0	0	0	0	0	0	0	1	0	0	0	0	0	1	1	1	5	1	0	1	0	0		0	0	0	0	0	0	0	1	0	1	147
0	67	161	58	22.38	2	0	2	0	0	1	0	1	0	0	0	0	0	0	0	0	0	0	0	0	0	0	0	0	0	1	1	5	1	0	1	0	0		0	0	0	0	0	1	1	0	0	0	0
0	65	162	67.7	25.8	1	0	3	1	0	1	0	0	1	0	0	0	0	0	0	0	0	0	0	0	0	0	0	0	0	1	1	5	1	0	1	0	0		0	0	0	0	0	1	1	0	0	0	0
1	50	166	71.9	26.09	2	0	3	1	1	3	1	0	0	0	0	0	1	0	0	0	0	0	0	0	0	0	0	0	0	1	1	5	1	0	1	0	0		0	0	0	0	0	1	1	0	0	0	0
1	65	175	62.7	20.47	4	1	2	0	0	1	0	1	1	1	1	0	0	HD	1	0	0	0	0	1	0	0	0	0	0	1	1	5	1	0	1	0	0		0	0	0	0	0	1	1	0	0	0	0
1	80	157	62.9	25.52	3	1	2	0	1	3	1	0	0	0	0	0	1	0	0	0	0	0	0	0	0	0	1	0	0	1	1	5	1	0	1	0	0		1	0	0	0	0	1	0	1	1	0	84
0	53	151.3	57.3	25.03	2	0	2	0	0	1	0	1	1	0	0	0	0	0	0	0	0	0	0	0	0	0	0	0	0	1	1	5	1	0	1	0	0		0	0	0	0	0	1	1	0	0	0	0
1	80	167	53.6	19.22	3	1	2	0	1	3	1	1	1	0	0	0	1	0	0	0	0	0	0	0	0	0	0	0	0	1	1	5	0	0	0	0	1		0	0	1	0	0	1	1	0	0	0	0
1	69	173	85.8	28.67	2	0	2	0	0	1	0	1	0	0	0	1	1	0	0	0	0	0	0	1	0	0	0	0	0	1	1	5	1	0	1	0	0		1	0	0	0	1	1	1	0	0	0	0
1	33	179.7	96.8	29.98	2	0	2	0	0	1	0	1	0	0	0	0	1	0	0	0	0	0	0	0	0	0	0	0	0	1	1	5	1	0	1	0	0		0	0	0	0	0	1	1	0	0	0	0
1	47	173	67.3	22.49	2	0	3	1	0	1	0	0	0	0	0	0	1	0	0	0	0	0	0	0	0	0	0	0	0	1	1	5	1	0	1	0	0		0	1	0	0	0	1	0	1	1	0	161
0	73	148	50.4	23.01	1	0	2	0	1	3	1	1	1	0	0	1	0	0	0	0	0	0	0	1	0	0	0	1	0	1	1	5	1	0	1	0	0		1	0	0	0	0	1	0	1	1	0	78
0	64	150	34.5	15.33	2	0	2	0	0	1	0	1	0	0	0	0	1	0	0	0	0	0	0	0	0	0	0	0	0	1	1	5	1	0	1	0	0		0	0	0	0	0	1	1	0	0	0	0
1	74	152	54.3	23.5	4	1	4	1	1	3	1	1	0	0	0	0	0	0	0	0	0	0	0	0	0	0	0	0	0	1	1	5	1	0	1	0	0		0	0	0	0	0	1	1	0	0	0	0
1	46	166.3	72.3	26.14	2	0	1	0	0	1	0	1	0	0	1	0	1	0	0	0	0	0	0	0	0	0	0	0	0	1	1	5	1	0	0	1	0		0	0	0	0	0	1	1	0	0	0	0
0	67	157	62.6	25.4	2	0	3	1	0	2	1	1	1	0	0	0	0	0	0	0	0	0	1	1	1	0	0	0	0	1	1	5	1	0	1	0	0		0	0	0	0	0	1	0	1	1	0	120
1	59	175	76.7	25.04	3	1	3	1	0	2	1	0	1	1	0	0	0	0	0	0	0	0	0	0	0	0	0	0	0	1	1	5	1	0	1	0	0		0	0	0	0	0	1	1	0	0	0	0
1	67	169	66.9	23.42	2	0	2	0	0	1	0	0	1	0	0	0	0	0	0	0	0	0	0	1	0	0	0	1	0	1	1	5	1	0	0	1	0		0	0	0	0	0	1	1	0	0	0	0
1	77	157	49	19.88	1	0	2	0	0	1	0	1	1	0	0	0	0	0	0	0	0	0	0	0	0	1	0	0	0	1	1	5	1	0	1	0	0		0	0	0	0	0	1	1	0	0	0	0
1	48	172	70.3	23.76	1	0	2	0	0	2	1	1	0	0	0	0	1	0	0	0	0	0	0	0	0	0	0	0	0	1	1	5	1	0	1	0	0		0	0	0	0	0	1	1	0	0	0	0
1	68	163.4	66.7	24.98	1	0	2	0	0	2	1	0	1	0	0	0	0	0	0	0	0	0	0	0	0	0	0	0	0	1	1	5	1	1	1	0	0		0	0	0	0	0	1	1	0	0	0	0
0	75	153	52	22.21	1	0	4	1	0	2	1	1	0	0	1	0	0	0	0	0	0	0	1	0	0	1	0	0	0	1	1	5	1	0	1	0	0		0	0	0	0	0	1	1	0	0	0	0
1	70	170.7	72.3	24.81	1	0	2	0	0	1	0	1	0	0	0	0	1	0	0	0	0	0	0	0	0	0	0	0	0	1	1	5	1	0	1	0	0		0	0	0	0	0	1	1	0	0	0	0
1	58	164	59.2	22.01	1	0	2	0	0	2	1	1	0	0	0	0	1	0	0	0	0	0	1	0	0	0	0	0	0	1	1	5	1	0	1	0	0		0	0	0	0	0	1	1	0	0	0	0
0	70	161	67.1	25.89	1	0	4	1	1	3	1	0	0	0	0	0	1	0	0	0	0	0	0	1	0	0	0	0	0	1	1	5	1	0	1	0	0		0	0	0	0	0	1	1	0	0	0	0
1	65	165	36.8	13.52	2	0	4	1	1	3	1	0	1	0	0	0	1	0	0	0	0	0	0	0	0	0	0	1	0	1	1	5	1	0	1	0	0		0	0	0	0	0	1	1	0	0	0	0
1	55	163	71.6	26.95	1	0	2	0	0	1	0	1	1	0	0	0	0	0	0	0	0	0	0	1	0	0	0	0	0	1	1	5	1	0	1	0	0		0	0	0	0	0	1	1	0	0	0	0
1	52	169.3	63.6	22.19	1	0	1	0	0	1	0	1	0	0	0	0	0	0	0	0	0	0	0	0	0	0	0	0	0	1	1	5	1	0	0	1	0		0	0	0	0	0	1	1	0	0	0	0
0	78	163	57.4	21.6	1	0	2	0	0	1	0	0	0	0	0	0	0	0	0	0	0	0	0	0	0	0	0	0	0	1	1	5	1	0	1	0	0		0	0	0	0	0	1	1	0	0	0	0
0	61	158	72	28.84	1	0	2	0	0	1	0	1	0	0	0	0	0	0	0	0	0	0	0	0	0	0	0	0	0	1	1	5	1	0	1	0	0		0	0	0	0	0	1	1	0	0	0	0
1	41	178	80.2	25.31	2	0	3	1	0	2	1	0	0	0	0	0	1	0	0	0	0	0	0	0	0	0	0	0	0	1	1	5	1	0	1	0	0		0	0	0	0	0	1	1	0	0	0	0
1	68	173	71.8	23.99	2	0	2	0	0	1	0	0	0	1	0	0	0	0	0	0	0	0	0	1	0	0	0	0	0	1	1	5	1	0	1	0	0		0	0	0	0	0	1	1	0	0	0	0
1	62	158.8	62	24.59	2	0	2	0	0	1	0	0	0	0	0	0	0	0	0	0	0	0	0	0	1	0	0	1	0	1	1	5	1	0	1	0	0		0	0	0	0	0	1	0	1	1	0	224
1	60	158	50.4	20.19	1	0	2	0	0	2	1	0	0	0	0	1	0	0	0	0	0	0	0	0	0	0	0	0	0	1	1	5	1	0	1	0	0		0	0	0	0	0	1	1	0	0	0	0
1	64	175	75	24.49	1	0	2	0	0	2	1	0	0	0	0	0	1	0	0	0	0	0	1	0	0	0	0	1	0	1	1	5	1	0	1	0	0		0	0	0	0	0	1	1	0	0	0	0
1	55	161	66.4	25.62	1	0	2	0	0	2	1	0	0	1	0	0	1	0	0	0	0	0	0	0	0	0	0	1	0	1	1	5	0	0	0	0	1		0	0	0	0	0	1	1	0	0	0	0
0	72	165	57.7	21.19	1	0	2	0	1	3	1	1	1	0	0	0	0	0	0	0	0	0	0	0	0	0	0	0	0	1	1	5	1	1	1	0	0		0	0	1	0	1	1	0	1	1	0	172
0	72	160	63.4	24.77	2	0	2	0	0	1	0	1	0	0	0	0	0	0	0	0	0	0	0	0	0	0	0	0	0	1	1	5	1	0	1	0	0		0	0	0	0	0	1	1	0	0	0	0
1	70	163	69.05	25.99	1	0	4	1	1	3	1	1	0	0	0	0	0	0	0	0	0	0	0	0	0	0	0	0	0	1	1	5	1	0	1	0	0		0	0	0	0	0	1	1	0	0	0	0
1	49	171	93.7	32.04	1	0	2	0	0	2	1	1	1	0	1	0	1	0	0	0	0	0	0	0	0	0	0	1	0	1	1	5	1	0	1	0	0		0	0	0	0	0	1	1	0	0	0	0
0	72	151	58.7	25.74	1	0	3	1	0	1	0	0	0	0	0	1	0	0	0	0	1	0	0	0	0	0	0	1	0	1	1	5	1	0	1	0	0		0	0	0	0	0	1	1	0	0	0	0
1	51	171.7	102	34.6	1	0	3	1	0	2	1	1	0	0	1	0	0	0	0	0	0	0	0	0	0	0	0	0	0	1	1	5	1	0	1	0	0		0	0	0	0	0	1	1	0	0	0	0
1	60	165	64.2	23.58	1	0	2	0	1	3	1	0	0	0	0	0	1	0	0	0	0	0	0	0	0	0	0	0	0	1	1	5	1	0	0	1	0		0	0	0	0	0	1	1	0	0	0	0
0	71	148	42.7	19.49	2	0	2	0	1	3	1	1	0	1	0	0	0	HD	1	1	0	0	0	0	0	0	0	1	0	1	1	5	1	0	1	0	0		0	0	0	1	0	1	0	1	1	0	76
1	51	161	61.7	23.8	2	0	2	0	1	3	1	1	0	0	1	1	1	0	0	0	0	0	0	0	0	0	0	0	0	1	1	5	1	1	1	0	0		1	0	0	0	0	1	0	1	1	0	87
0	52	147.2	49.3	22.75	1	0	2	0	0	2	1	1	0	0	0	0	1	0	0	0	0	0	1	0	0	0	0	0	0	1	1	5	0	0	0	0	1		0	0	0	0	0	1	1	0	0	0	0
1	69	163	77.2	29.06	1	0	4	1	1	3	1	0	1	0	1	0	0	0	0	0	0	0	0	0	0	0	0	0	0	1	1	5	1	0	1	0	0		1	0	0	0	0	1	1	0	0	0	0
1	68	165.8	66.5	24.19	2	0	2	0	0	1	0	1	1	0	0	0	0	0	0	0	0	0	0	0	0	0	0	0	0	1	1	5	1	0	1	0	0		1	0	0	0	0	1	1	0	0	0	0
1	71	174.6	74.85	24.54	2	0	2	0	0	1	0	1	0	0	0	0	0	0	0	0	0	0	0	0	0	1	0	0	0	1	1	5	1	0	1	0	0		0	0	0	0	0	1	1	0	0	0	0
1	66	168	69.4	24.59	2	0	2	0	0	1	0	0	0	0	0	0	1	0	0	0	0	0	0	0	0	0	0	0	0	1	1	5	0	0	0	0	1		0	0	0	0	0	1	1	0	0	0	0
1	46	171.5	87.5	29.75	1	0	2	0	0	1	0	0	0	0	0	0	0	0	0	0	0	0	0	0	0	0	0	0	0	1	1	5	1	0	1	0	0		0	0	0	0	0	1	1	0	0	0	0
1	56	169	65.4	22.9	2	0	2	0	0	1	0	0	1	0	0	0	0	0	0	1	0	0	0	0	0	0	0	0	0	1	1	5	1	0	1	0	0		0	0	0	0	0	1	1	0	0	0	0
1	52	169.3	69.3	24.18	1	0	2	0	1	3	1	1	0	0	0	0	0	0	0	0	0	0	0	1	0	1	0	0	0	1	1	5	1	0	1	0	0		0	0	0	0	0	1	1	0	0	0	0
0	66	160.8	70.2	27.15	1	0	2	0	0	1	0	1	1	0	0	0	0	0	0	0	0	0	0	0	0	0	0	0	0	1	1	5	1	0	0	1	0		0	0	0	0	0	1	1	0	0	0	0
0	49	164	53.1	19.74	1	0	2	0	0	1	0	0	0	0	0	0	0	0	0	0	0	0	0	0	0	0	0	0	0	1	1	5	0	0	0	0	1		0	0	0	0	0	1	1	0	0	0	0
0	65	151.5	51.8	22.57	2	0	2	0	0	2	1	1	0	0	1	0	0	0	0	0	0	0	0	0	0	0	0	0	0	1	1	5	1	0	0	1	0		0	0	0	0	0	1	1	0	0	0	0
1	65	173.3	84.7	28.2	2	0	2	0	1	3	1	0	1	0	0	0	1	0	0	0	0	0	0	0	0	0	0	0	0	1	1	5	1	0	1	0	0		0	0	0	0	0	1	0	1	1	0	92
1	48	175	84.4	27.56	3	1	3	1	0	2	1	0	1	0	0	0	0	0	0	0	0	0	0	0	0	0	0	0	0	1	1	5	1	0	1	0	0		0	0	0	0	0	1	1	0	0	0	0
1	70	168.5	73.6	25.92	3	1	3	1	0	2	1	1	0	0	1	0	1	0	0	0	0	0	0	0	0	0	0	0	0	1	1	5	1	0	1	0	0		0	0	0	0	0	1	1	0	0	0	0
1	78	170	60.1	20.8	1	0	2	0	1	3	1	0	0	0	0	0	0	0	0	0	0	0	0	1	0	0	0	0	0	1	1	5	1	0	1	0	0		0	0	0	0	0	1	0	1	1	0	95
1	66	169.1	64	22.38	3	1	3	1	0	2	1	1	0	0	0	0	1	0	0	0	0	0	0	0	0	0	0	0	0	1	1	5	1	0	1	0	0		0	0	0	0	0	1	1	0	0	0	0
0	53	152	55.1	23.85	2	0	2	0	1	3	1	1	0	0	0	0	0	0	0	0	0	0	0	0	0	0	0	0	0	1	1	5	1	1	0	1	0		0	0	0	0	0	1	1	0	0	0	0
0	70	150	56.6	25.16	1	0	3	1	0	2	1	1	1	0	0	0	0	0	0	0	0	0	0	0	0	0	0	0	0	1	1	5	1	0	1	0	0		0	0	0	0	0	0	0	1	0	1	155
1	59	161	70.5	27.2	2	0	1	0	0	1	0	1	0	0	0	0	1	0	0	0	0	0	0	0	0	0	0	0	0	1	1	5	1	0	0	1	0		0	0	0	0	0	1	1	0	0	0	0
1	77	171	64	21.89	1	0	3	1	0	2	1	1	0	0	0	0	0	0	0	0	0	0	1	0	0	0	0	1	0	1	1	5	1	0	1	0	0		0	0	0	0	0	1	1	0	0	0	0
0	69	150	65	28.89	2	0	2	0	0	2	1	0	0	0	0	0	0	0	0	0	0	0	0	0	0	0	0	0	0	1	1	5	1	0	0	1	0		0	0	0	0	0	1	1	0	0	0	0
1	78	164	53.8	20	2	0	3	1	0	2	1	1	0	0	0	1	1	0	0	0	1	0	1	0	0	1	0	0	0	1	1	5	1	0	0	1	0		0	0	0	0	0	1	1	0	0	0	0
0	55	155	60.3	25.1	2	0	2	0	0	1	0	1	0	0	0	0	1	0	0	0	0	0	0	0	0	0	0	0	0	1	1	5	1	0	1	0	0		0	0	0	0	0	1	1	0	0	0	0
1	75	172	71.8	24.27	1	0	4	1	1	3	1	0	0	0	0	0	0	0	0	0	0	0	0	0	0	0	0	0	0	1	1	5	1	0	0	1	0		0	0	0	0	0	1	1	0	0	0	0
1	55	166	72.8	26.42	2	0	2	0	0	1	0	1	0	0	0	0	1	0	0	0	0	0	0	0	0	0	0	0	0	1	1	5	1	0	0	1	0		0	0	0	0	0	1	1	0	0	0	0
0	75	143.1	55.5	27.1	2	0	2	0	0	1	0	1	0	0	0	0	0	0	0	0	0	0	0	1	0	1	0	0	0	1	1	5	1	0	0	1	0		0	0	0	0	0	1	1	0	0	0	0
1	69	171	58.6	20.04	2	0	3	1	0	2	1	0	0	0	0	0	1	0	0	0	0	0	0	0	0	0	0	1	0	1	1	5	1	1	1	0	0		0	0	0	0	0	1	1	0	0	0	0
1	65	165	74.6	27.4	2	0	3	1	0	2	1	1	1	0	0	0	1	0	0	0	0	0	1	0	0	0	0	1	0	1	1	5	1	0	1	0	0		0	0	0	0	0	0	0	1	0	1	175
0	70	150.5	58.8	25.96	1	0	2	0	0	1	0	1	1	0	0	0	0	0	0	0	0	0	0	0	0	0	0	1	0	1	1	5	1	0	1	0	0		0	0	0	0	0	1	1	0	0	0	0
1	73	159	52.25	20.67	2	0	3	1	1	3	1	0	1	0	0	0	1	0	0	0	0	0	0	0	0	0	0	0	0	1	1	5	1	0	0	1	0		0	0	0	0	0	1	1	0	0	0	0
0	57	165	65.3	23.99	3	1	4	1	1	3	1	1	0	0	1	0	0	0	0	0	0	0	1	1	0	0	0	0	0	1	1	5	1	0	1	0	0		0	0	0	0	0	1	1	0	0	0	0
1	58	163	62.7	23.6	1	0	2	0	0	1	0	1	1	0	0	0	0	0	0	0	0	0	0	0	0	0	0	0	0	1	1	5	1	0	1	0	0		0	0	0	0	0	1	1	0	0	0	0
1	50	168	70.3	24.91	1	0	2	0	0	1	0	1	0	0	0	0	0	0	0	0	0	0	0	0	0	0	0	1	0	1	1	5	1	0	1	0	0		0	0	0	0	0	1	1	0	0	0	0
1	64	170	67.1	23.22	1	0	2	0	0	1	0	1	1	0	1	0	1	0	0	0	0	0	0	0	0	0	0	0	0	1	1	5	1	0	1	0	0		0	0	0	0	0	1	1	0	0	0	0
1	43	168	46.4	16.44	2	0	2	0	1	3	1	0	1	1	0	0	1	0	0	0	0	0	0	0	0	0	0	0	0	1	1	5	1	0	0	1	0		1	0	0	0	0	1	0	1	1	0	82
0	60	152.5	57.8	24.85	2	0	2	0	0	2	1	0	1	0	0	0	1	0	0	0	0	0	0	0	0	0	0	0	0	1	1	5	1	1	0	1	0		0	0	0	0	0	1	1	0	0	0	0
0	63	165	45.7	16.79	3	1	3	1	0	2	1	0	1	0	0	0	1	0	0	0	0	0	1	0	0	0	0	0	0	1	1	5	1	0	1	0	0		0	0	0	0	0	1	1	0	0	0	0
1	60	165	69.2	25.42	2	0	3	1	0	2	1	0	0	0	0	0	1	0	0	0	0	0	0	0	0	0	0	0	0	1	1	5	1	0	1	0	0		0	0	0	0	0	1	1	0	0	0	0
1	42	169	75.5	26.43	3	1	3	1	0	2	1	1	0	0	0	0	1	0	0	0	0	0	0	0	0	0	0	0	0	1	1	5	1	0	1	0	0		0	0	0	0	1	1	1	0	0	0	0
0	77	151.5	51	22.22	2	0	2	0	0	1	0	1	1	0	1	0	0	0	0	0	0	0	0	0	0	0	0	0	0	1	1	5	1	0	1	0	0		0	0	0	0	0	1	1	0	0	0	0
0	70	154.8	59.7	24.91	2	0	3	1	0	2	1	0	1	0	0	0	1	0	0	0	0	0	1	1	0	0	0	0	0	1	1	5	1	0	1	0	0		0	0	0	0	0	1	0	1	1	0	39
1	66	170.1	84.3	29.14	2	0	2	0	0	1	0	1	1	0	0	0	0	0	0	0	0	0	0	1	0	0	0	0	0	1	1	5	1	0	1	0	0		0	0	0	0	0	1	1	0	0	0	0
1	77	163.9	63.65	23.69	2	0	2	0	0	1	0	1	1	0	0	0	0	0	0	0	0	0	0	0	0	0	0	0	0	1	1	5	0	0	0	0	1		0	0	0	0	0	1	1	0	0	0	0
1	61	172	63	21.3	2	0	3	1	0	2	1	1	1	0	0	0	1	0	0	0	0	0	0	0	0	1	0	0	0	1	1	5	1	0	0	1	0		0	0	0	0	0	1	1	0	0	0	0
1	81	168	67.7	23.99	3	1	3	1	0	1	0	1	0	0	0	0	1	0	0	0	0	0	1	1	0	1	0	1	0	1	1	5	1	0	1	0	0		0	0	0	0	0	1	1	0	0	0	0
1	77	163.5	58.9	22.03	3	1	3	1	0	1	0	1	1	0	1	1	1	0	0	0	1	0	0	0	0	0	0	1	0	1	1	5	1	0	1	0	0		0	0	0	0	0	1	1	0	0	0	0
1	74	165	51.7	18.99	2	0	3	1	1	3	1	1	0	0	1	0	1	0	0	0	0	0	0	1	0	0	0	0	0	1	1	5	1	1	1	0	0		0	0	0	0	0	1	0	1	1	0	32
1	57	169	83.3	29.17	2	0	2	0	0	1	0	1	0	0	0	0	0	0	0	0	0	0	0	0	0	0	0	0	0	1	1	5	1	0	1	0	0		0	0	0	0	0	1	1	0	0	0	0
1	50	167	78.9	28.29	3	1	3	1	1	3	1	0	0	0	0	0	0	0	0	0	0	0	0	0	0	0	0	0	0	1	1	5	1	0	1	0	0		0	0	0	0	0	1	1	0	0	0	0
1	41	162.5	73	27.64	2	0	2	0	0	1	0	0	0	0	0	0	1	0	0	0	0	0	0	0	0	0	0	1	0	1	1	5	1	0	0	1	0		0	0	0	0	0	1	1	0	0	0	0
1	66	175	73.5	24	3	1	1	0	0	2	1	0	0	0	0	0	1	0	0	0	0	0	0	0	0	0	0	0	0	1	1	5	1	0	0	1	0		0	0	0	0	0	0	0	1	0	1	135
1	63	169	73.1	25.59	1	0	2	0	1	3	1	1	0	0	0	0	1	0	0	0	0	0	0	0	0	1	0	0	0	1	1	5	1	0	1	0	0		0	0	0	0	0	1	0	1	0	1	116
1	53	165.8	76.1	27.68	2	0	2	0	0	1	0	0	0	0	0	0	0	0	0	0	0	0	0	1	0	0	0	0	0	1	1	5	1	0	1	0	0		0	0	0	0	0	1	1	0	0	0	0
1	63	165.8	63.8	23.21	2	0	3	1	0	2	1	0	0	0	0	0	1	0	0	0	0	0	0	0	0	0	0	0	0	1	1	5	1	0	1	0	0		0	0	0	0	0	1	1	0	0	0	0
1	47	175	98	32	3	1	1	0	0	2	1	1	1	0	0	0	0	0	0	0	0	0	0	0	0	0	0	0	0	1	1	5	1	0	1	0	0		0	0	0	0	1	0	0	1	0	1	170
1	46	166	73.1	26.53	2	0	3	1	0	2	1	0	0	0	0	0	1	0	0	0	0	0	0	0	0	0	0	0	0	1	1	5	1	1	0	1	0		0	0	0	0	0	1	1	0	0	0	0
0	63	158	73.8	29.56	1	0	2	0	0	1	0	1	0	0	0	0	0	0	0	0	0	0	0	0	0	1	0	0	0	1	1	5	1	0	0	1	0		0	0	0	0	0	1	1	0	0	0	0
1	75	161	58	22.38	1	0	2	0	0	2	1	0	0	0	0	0	1	0	0	0	0	0	0	1	0	0	0	0	0	1	1	5	1	0	1	0	0		0	0	0	0	0	1	1	0	0	0	0
1	70	162.6	53	20.05	2	0	2	0	0	1	0	1	1	0	0	0	0	0	0	0	0	0	0	0	0	0	0	0	0	1	1	5	1	0	1	0	0		0	0	0	0	0	1	1	0	0	0	0
1	57	177.4	71.8	22.81	3	1	4	1	1	3	1	1	1	0	0	0	1	0	0	0	0	0	1	0	0	0	0	0	0	1	1	5	1	0	1	0	0		0	0	0	0	0	0	0	1	0	1	113
1	65	167.2	60.4	21.61	4	1	4	1	1	3	1	1	0	0	0	0	1	0	0	0	0	0	0	0	0	0	0	0	0	1	1	5	0	0	0	0	1		1	0	0	0	1	0	0	1	0	1	139
1	67	167.5	69	24.59	2	0	2	0	0	1	0	1	1	0	0	0	1	0	0	0	0	0	0	0	0	0	0	0	0	1	1	5	1	0	1	0	0		0	0	0	0	0	1	1	0	0	0	0
1	57	165	61.2	22.48	4	1	3	1	1	3	1	1	1	0	0	0	1	0	0	0	0	0	1	0	0	1	0	0	0	1	1	5	1	0	0	1	0		1	0	1	0	1	0	0	1	0	1	102
1	58	172.5	72.4	24.33	2	0	2	0	0	1	0	1	0	0	0	0	1	0	0	0	0	0	0	0	0	0	0	1	0	1	1	5	1	0	0	1	0		0	0	0	0	0	1	1	0	0	0	0
1	56	170	74	25.61	2	0	2	0	0	1	0	0	0	0	1	0	1	0	0	0	0	0	0	0	0	0	0	0	0	1	1	5	0	0	0	0	1		0	0	0	0	0	1	1	0	0	0	0
1	67	160	55.5	21.68	2	0	3	1	0	2	1	1	1	0	0	0	1	0	0	0	0	0	0	0	0	0	0	0	0	1	1	5	1	0	0	1	0		0	0	0	0	0	1	1	0	0	0	0
0	73	148	42.3	19.31	2	0	2	0	0	2	1	0	1	0	0	0	0	0	0	0	0	0	0	1	0	1	0	0	0	1	1	5	1	0	1	0	0		0	0	0	0	0	1	1	0	0	0	0
1	71	153.4	57.56	24.46	2	0	2	0	0	1	0	0	0	0	0	0	1	0	0	1	0	0	0	1	0	0	0	0	0	1	1	5	1	0	0	1	0		0	0	0	0	0	1	1	0	0	0	0
1	51	160	68	26.56	2	0	3	1	0	2	1	1	0	0	0	0	1	0	0	0	0	0	0	0	0	0	0	0	0	1	1	5	0	0	0	0	1		0	0	0	0	0	1	1	0	0	0	0
0	62	154.2	57	23.97	1	0	1	0	0	1	0	0	1	0	0	0	0	0	0	0	0	0	0	1	0	0	0	0	0	1	1	5	1	0	0	1	0		0	0	0	0	0	1	1	0	0	0	0
0	72	157	61.5	24.95	1	0	1	0	0	1	0	1	1	0	0	1	0	0	0	0	0	0	0	0	0	0	0	0	0	1	1	5	1	0	0	1	0		0	0	0	0	0	1	1	0	0	0	0
1	67	169	57.7	20.2	2	0	2	0	0	1	0	1	0	0	0	1	1	0	0	0	1	0	0	1	0	0	0	1	1	1	1	5	1	0	1	0	0		0	0	0	0	0	1	1	0	0	0	0
1	59	171.5	81.9	27.85	2	0	2	0	0	2	1	1	0	0	0	0	1	0	0	0	0	0	0	0	0	1	0	0	0	1	1	5	1	0	1	0	0		0	0	0	0	0	1	1	0	0	0	0
1	67	166	70.1	25.44	2	0	2	0	0	2	1	1	0	0	0	0	0	0	0	0	0	0	0	0	0	0	0	0	0	1	1	5	1	0	1	0	0		0	0	0	0	0	1	1	0	0	0	0
0	74	152.6	61.3	26.32	2	0	2	0	0	1	0	1	0	0	0	0	0	0	0	0	0	0	0	1	0	0	0	0	0	1	1	5	1	0	1	0	0		0	0	0	0	0	1	1	0	0	0	0
1	86	165.5	75	27.38	1	0	4	1	1	3	1	1	1	0	0	0	0	0	0	0	0	0	0	0	0	0	0	0	0	1	1	5	1	1	1	0	0		0	0	0	0	0	1	1	0	0	0	0
0	64	150	62.9	27.96	1	0	2	0	0	2	1	1	1	0	0	0	0	0	0	0	0	0	0	0	0	0	0	0	0	1	1	5	1	0	1	0	0		0	0	0	0	0	1	1	0	0	0	0
1	73	165	62.5	22.96	1	0	3	1	1	3	1	0	0	0	0	0	0	0	0	0	0	0	0	0	0	0	0	0	0	1	1	5	1	1	0	1	0		0	0	0	0	0	1	1	0	0	0	0
0	56	153	50	21.36	3	1	3	1	0	2	1	1	1	0	0	0	0	0	0	0	0	0	0	0	0	0	0	0	0	1	1	5	1	0	1	0	0		0	0	0	0	0	1	1	0	0	0	0
1	69	167.3	65.9	23.54	1	0	2	0	1	3	1	0	0	0	0	0	1	0	0	0	0	0	0	0	0	0	0	0	0	1	1	5	0	0	0	0	1		0	0	0	0	1	1	1	0	0	0	0
1	75	167	73.8	26.46	2	0	2	0	0	2	1	1	0	0	0	0	0	0	0	0	0	0	0	0	0	0	0	0	0	1	1	5	1	1	1	0	0		0	0	0	0	0	1	1	0	0	0	0
1	68	165.3	62.9	23.02	2	0	2	0	0	1	0	0	1	0	0	0	0	0	0	0	0	0	0	0	0	0	0	1	0	1	1	5	1	0	1	0	0		0	0	0	0	0	1	1	0	0	0	0
1	48	170.5	73.1	25.15	1	0	1	0	0	1	0	0	0	0	0	0	1	0	0	0	0	0	1	0	0	0	0	0	0	1	1	5	1	0	1	0	0		0	0	0	0	0	1	1	0	0	0	0
1	64	165.5	75.6	27.6	1	0	2	0	0	1	0	0	0	0	0	0	0	0	0	0	0	0	1	0	0	1	0	0	0	1	1	5	1	0	1	0	0		0	0	0	0	0	1	1	0	0	0	0
1	61	164	59	21.94	4	1	4	1	1	3	1	0	0	0	0	0	1	0	0	0	0	0	0	0	0	0	0	0	0	1	1	5	1	0	1	0	0		0	0	0	0	0	1	1	0	0	0	0
0	49	155	54	22.48	2	0	2	0	1	3	1	0	1	0	0	0	0	0	0	0	0	0	1	0	0	0	0	0	0	1	1	5	1	0	1	0	0		0	0	0	0	0	1	1	0	0	0	0
1	51	170	74	25.61	1	0	3	1	1	3	1	1	1	1	0	0	0	PD	1	0	0	0	1	1	0	0	0	0	0	1	1	5	1	0	1	0	0		0	0	0	0	0	1	1	0	0	0	0
1	61	168	64.78	22.95	1	0	2	0	0	1	0	1	1	0	0	0	0	0	0	0	0	0	0	0	0	0	0	0	0	1	1	5	1	1	1	0	0		0	0	0	0	0	1	1	0	0	0	0
1	53	171.5	79.4	27	2	0	2	0	0	1	0	0	0	0	0	0	1	0	0	0	0	0	0	0	0	0	0	0	0	1	1	5	1	0	0	1	0		0	0	0	0	0	1	1	0	0	0	0
1	59	177	73.4	23.43	2	0	4	1	1	3	1	1	1	0	0	0	0	0	0	0	0	0	0	0	0	0	0	0	0	1	1	5	1	0	1	0	0		0	0	0	0	0	1	1	0	0	0	0
0	67	154	56.8	23.95	3	1	3	1	1	3	1	1	1	0	0	0	0	0	0	0	0	0	1	1	0	0	0	1	0	1	1	5	1	0	1	0	0		0	0	0	0	0	1	1	0	0	0	0
1	59	165	63.8	23.43	1	0	2	0	0	2	1	1	0	0	0	0	0	0	0	0	0	0	0	0	0	1	0	0	0	1	1	5	1	0	1	0	0		0	0	0	0	0	1	1	0	0	0	0
0	74	165	48.4	17.78	2	0	1	0	0	2	1	0	1	0	0	0	0	0	0	0	0	0	0	1	0	0	0	1	0	1	1	5	1	0	1	0	0		0	0	0	0	1	1	1	0	0	0	0
1	61	170	81.2	28.1	2	0	2	0	0	1	0	1	0	0	0	0	1	0	0	0	0	0	0	0	0	0	0	0	0	1	1	5	1	0	1	0	0		0	0	0	0	0	1	1	0	0	0	0
1	62	160	57.6	22.5	1	0	1	0	1	3	1	0	1	0	0	0	0	0	0	0	0	0	0	1	0	0	0	0	0	1	1	5	1	1	0	1	0		0	0	0	0	0	1	0	1	1	0	54
1	63	161.4	71	27.26	1	0	2	0	0	1	0	1	0	0	0	0	0	0	0	0	0	0	0	0	0	0	0	0	0	1	1	5	1	0	1	0	0		0	0	0	0	0	1	1	0	0	0	0
1	69	163	54	20.32	3	1	2	0	0	2	1	1	0	0	0	1	1	0	0	0	0	0	0	0	0	0	0	1	0	1	1	5	1	0	1	0	0		0	0	0	0	0	1	1	0	0	0	0
0	62	159.2	71.4	28.17	1	0	2	0	0	1	0	1	0	0	0	0	0	0	0	0	0	0	0	0	0	0	0	0	0	1	1	5	1	0	0	1	0		0	0	0	0	0	1	1	0	0	0	0
1	58	165	76.8	28.21	1	0	2	0	1	3	1	1	1	1	0	0	1	HD	1	0	0	0	1	0	0	0	0	0	0	1	1	5	1	0	0	1	0		0	0	0	0	0	1	1	0	0	0	0
1	60	164.7	78.4	28.9	1	0	2	0	0	1	0	1	0	0	0	0	0	0	0	0	0	0	0	0	0	0	0	0	0	1	1	5	1	0	1	0	0		0	0	0	0	0	1	1	0	0	0	0
1	69	165.3	60.4	22.11	1	0	3	1	0	1	0	1	0	0	0	0	0	0	0	0	0	0	1	1	0	1	0	1	0	1	1	5	1	0	1	0	0		0	1	0	0	0	1	0	1	0	1	124
0	68	157	54.2	21.99	3	1	3	1	0	2	1	1	1	0	0	0	0	0	0	1	0	0	0	0	0	0	0	0	0	1	1	5	1	1	1	0	0		0	0	0	0	0	1	1	0	0	0	0
0	78	151	48.9	21.45	1	0	2	0	1	3	1	1	0	0	0	0	0	0	0	0	0	0	1	1	0	0	0	0	0	1	1	5	1	0	1	0	0		0	0	0	0	0	1	1	0	0	0	0
1	65	165	74.2	27.25	1	0	2	0	0	1	0	0	0	0	0	0	0	0	0	0	0	0	1	1	0	0	0	0	0	1	1	5	1	0	0	1	0		0	0	0	0	0	1	1	0	0	0	0
1	59	165	68.2	25.05	2	0	2	0	0	1	0	1	1	0	1	0	0	0	0	0	0	0	1	1	0	1	0	0	0	1	1	5	0	0	0	0	1		0	0	0	0	0	1	1	0	0	0	0
0	71	158	69.9	28	3	1	2	0	0	2	1	1	1	0	0	0	0	0	0	0	0	0	0	0	0	1	0	1	0	1	1	5	1	0	0	1	0		0	0	0	0	0	1	0	1	0	1	99
1	70	177	65.6	20.94	3	1	2	0	0	1	0	0	0	0	1	0	0	0	0	0	0	0	0	1	0	0	0	1	0	1	1	5	1	0	0	1	0		0	0	0	0	0	1	1	0	0	0	0
1	56	165.4	76.45	27.95	2	0	2	0	0	1	0	0	0	0	0	0	1	0	0	0	0	0	1	1	0	0	0	0	0	1	1	5	1	0	0	1	0		0	0	0	0	0	1	1	0	0	0	0
1	51	164.1	69.1	25.66	2	0	2	0	1	3	1	0	0	0	0	0	1	0	0	0	0	0	0	0	0	0	0	0	0	1	1	5	1	0	1	0	0		0	0	0	0	0	1	1	0	0	0	0
0	82	149.4	58.6	26.25	1	0	2	0	0	1	0	1	1	0	0	0	0	0	0	0	0	0	0	0	0	0	0	0	0	1	1	5	1	0	1	0	0		0	0	0	0	0	1	1	0	0	0	0
1	50	165	74.1	27.22	1	0	2	0	0	2	1	1	1	0	0	0	1	0	0	0	0	0	0	0	0	0	0	0	0	1	1	5	1	0	0	1	0		0	0	0	0	0	1	1	0	0	0	0
0	67	142.5	42.1	20.73	1	0	3	1	0	2	1	1	1	0	1	0	0	0	0	0	0	0	0	0	0	1	0	0	0	1	1	5	1	0	0	1	0		0	0	0	0	0	1	1	0	0	0	0
1	47	170	65	22.49	1	0	2	0	0	1	0	0	0	0	0	0	1	0	0	0	0	0	0	0	0	0	0	0	0	1	1	5	1	0	1	0	0		0	0	0	0	0	1	1	0	0	0	0
1	87	167	63	22.59	1	0	2	0	0	2	1	1	0	0	0	0	0	0	0	0	0	0	0	0	0	0	0	0	0	1	1	5	1	0	1	0	0		0	0	0	1	0	1	1	0	0	0	0
1	70	167	65	23.31	3	1	2	0	0	1	0	0	0	0	0	0	1	0	0	0	0	0	0	0	0	1	0	0	0	1	1	5	1	0	0	1	0		0	0	0	0	0	1	1	0	0	0	0
1	70	168	65.5	23.21	1	0	2	0	1	3	1	1	1	0	0	0	0	0	0	0	0	0	0	0	0	0	0	0	0	1	1	5	1	0	1	0	0		0	0	0	0	0	1	0	1	0	1	146
1	63	165	74.9	27.51	1	0	2	0	0	1	0	1	1	0	0	0	0	0	0	0	0	0	0	0	0	0	0	0	0	1	1	5	1	0	0	1	0		0	0	0	0	0	1	1	0	0	0	0
0	75	165	53.6	19.69	3	1	3	1	1	3	1	1	0	1	0	0	1	0	0	0	0	0	0	0	0	0	0	1	0	1	1	5	1	0	1	0	0		0	1	0	0	0	0	0	1	0	1	150
1	70	168	88.1	31.21	2	0	2	0	0	1	0	0	0	0	1	0	0	0	0	0	0	0	0	0	0	0	0	1	0	1	1	5	1	0	1	0	0		0	0	0	0	0	1	1	0	0	0	0
0	57	162	71.2	27.13	2	0	2	0	0	2	1	1	1	0	1	0	0	0	0	0	0	0	0	0	0	1	0	0	0	1	1	5	1	0	1	0	0		0	0	0	0	0	1	1	0	0	0	0
1	56	165.3	67.5	24.7	2	0	1	0	0	1	0	1	0	0	0	1	1	0	0	0	0	0	0	0	0	0	0	0	0	1	1	5	1	0	1	0	0		0	0	0	0	0	1	1	0	0	0	0
1	70	172.1	70.3	23.74	1	0	1	0	0	1	0	1	1	0	0	0	1	0	0	1	0	0	1	0	0	0	0	1	0	1	1	5	1	0	0	1	0		0	0	0	0	0	1	1	0	0	0	0
1	51	174	87.8	29	2	0	2	0	0	1	0	0	1	0	0	0	0	0	0	0	0	0	0	0	0	0	0	0	0	1	1	5	1	0	1	0	0		0	0	0	0	0	1	1	0	0	0	0
1	50	163	70.4	26.5	1	0	2	0	0	1	0	1	0	0	0	0	1	0	0	0	0	0	0	0	0	0	0	0	0	1	1	5	1	0	1	0	0		0	0	0	0	0	1	1	0	0	0	0
1	63	167	70.1	25.14	2	0	2	0	1	3	1	1	1	0	0	0	0	0	0	0	0	0	0	0	0	1	0	0	0	1	1	5	1	0	1	0	0		0	0	0	0	0	1	1	0	0	0	0
1	70	176	74	23.89	2	0	2	0	0	1	0	1	1	0	0	0	0	0	0	0	0	0	0	0	0	0	0	0	0	1	1	5	1	0	1	0	0		0	0	0	0	0	1	1	0	0	0	0
1	63	169	60.5	21.18	1	0	2	0	0	2	1	0	0	0	0	0	0	0	0	0	0	0	0	0	0	0	0	0	0	1	1	5	1	1	1	0	0		0	0	0	0	0	1	1	0	0	0	0
1	63	170	66	22.84	2	0	2	0	0	1	0	1	0	0	0	0	0	0	0	0	0	0	0	0	0	1	0	1	0	1	1	5	1	0	1	0	0		0	0	0	0	0	1	1	0	0	0	0
0	57	156.6	51.7	21.08	1	0	2	0	0	2	1	0	1	0	0	0	1	0	0	0	0	0	1	1	0	0	0	0	0	1	1	5	1	0	1	0	0		0	0	0	0	0	1	1	0	0	0	0
1	51	175.5	71.85	23.33	1	0	3	1	0	1	0	0	0	0	0	0	0	0	0	0	0	0	1	0	0	0	0	0	0	1	1	5	1	1	0	1	0		0	0	0	0	0	1	1	0	0	0	0
1	69	165	66.2	24.32	2	0	1	0	1	3	1	0	0	0	0	0	0	0	0	1	0	0	0	0	0	1	0	1	0	1	1	5	1	1	1	0	0		0	0	0	0	1	1	1	0	0	0	0
0	83	165	53.3	19.58	1	0	3	1	0	1	0	1	0	0	0	0	0	0	0	0	0	0	0	0	0	0	0	0	0	1	1	5	1	0	1	0	0		0	0	0	0	0	1	1	0	0	0	0
0	78	145	48.7	23.16	1	0	2	0	0	2	1	0	0	0	0	0	0	0	0	0	0	0	0	0	0	0	0	0	0	1	1	5	1	1	1	0	0		0	0	0	0	0	1	1	0	0	0	0
1	69	162.6	63.8	24.13	1	0	1	0	0	1	0	1	1	0	0	0	1	0	0	0	0	0	0	0	0	0	0	0	0	1	1	5	1	0	1	0	0		0	0	0	0	0	1	1	0	0	0	0
1	62	163	58.3	21.94	2	0	2	0	0	2	1	1	0	0	0	0	1	0	0	0	0	0	1	1	0	0	0	1	0	1	1	5	1	1	1	0	0		0	0	0	0	0	1	1	0	0	0	0
0	51	153	69.3	29.6	1	0	2	0	0	2	1	0	0	0	0	0	0	0	0	0	0	0	0	1	0	0	0	0	0	1	1	5	1	0	1	0	0		0	0	0	0	0	1	1	0	0	0	0
1	82	153.5	48	20.37	3	1	3	1	0	2	1	0	0	0	0	0	0	0	0	1	0	0	0	0	0	0	0	0	0	1	1	5	1	1	1	0	0		0	0	0	0	0	1	1	0	0	0	0
0	57	158	65.1	26.08	1	0	2	0	0	2	1	1	0	0	0	0	0	0	0	0	0	0	1	0	0	0	0	0	0	1	1	5	1	0	1	0	0		0	0	0	0	0	1	0	1	1	0	34
1	63	168	61	21.61	1	0	2	0	1	3	1	1	0	0	0	0	0	0	0	0	0	0	0	0	0	0	0	0	0	1	1	5	1	0	1	0	0		0	1	0	0	0	1	0	1	1	0	66
1	76	169	64.8	22.69	1	0	2	0	0	2	1	1	0	0	0	0	1	0	0	0	0	0	1	0	0	0	0	0	0	1	1	5	1	0	0	1	0		0	0	0	0	0	1	1	0	0	0	0
1	58	172	82	27.72	3	1	3	1	1	3	1	1	0	0	0	0	0	0	0	0	0	0	1	0	0	0	0	0	0	1	1	5	1	0	1	0	0		0	0	0	0	0	1	1	0	0	0	0
1	60	164.5	63.05	23.3	3	1	2	0	0	1	0	1	0	0	0	0	1	0	0	1	0	0	0	0	0	0	0	0	0	1	1	5	1	0	1	0	0		0	0	0	0	0	1	1	0	0	0	0
1	67	171	85.8	29.34	1	0	2	0	0	2	1	0	0	0	0	0	0	0	0	0	0	0	0	0	0	0	0	0	0	1	1	5	1	1	0	1	0		0	0	0	0	0	1	1	0	0	0	0
1	65	156.5	53.9	22.01	2	0	2	0	1	3	1	1	1	1	0	0	0	0	0	0	0	0	0	0	0	1	0	1	0	1	1	5	1	0	1	0	0		0	0	0	0	0	1	1	0	0	0	0
1	51	170.5	68.4	23.53	2	0	2	0	0	2	1	0	1	0	0	0	1	0	0	0	0	0	0	0	0	0	0	0	0	1	1	5	1	0	1	0	0		0	0	0	0	0	1	1	0	0	0	0
0	49	152	69.2	29.95	2	0	2	0	1	3	1	1	0	0	0	0	0	0	0	0	0	0	0	0	0	1	0	0	0	1	1	5	1	0	1	0	0		0	0	0	0	0	1	1	0	0	0	0
1	78	155	52.2	21.73	1	0	2	0	0	2	1	1	1	0	0	0	0	0	0	0	0	0	0	0	0	0	0	0	0	1	1	5	1	0	1	0	0		0	0	0	0	0	1	0	1	1	0	34
0	74	150.5	57.6	25.43	3	1	3	1	0	1	0	1	1	0	1	0	0	0	0	0	0	0	0	1	0	0	0	0	0	1	1	5	1	0	1	0	0		0	0	0	0	0	1	1	0	0	0	0
1	66	168	82.3	29.16	2	0	2	0	0	2	1	1	1	0	0	0	0	0	0	0	0	0	0	0	0	0	0	0	1	1	1	5	1	1	1	0	0		0	0	0	0	0	1	1	0	0	0	0
1	65	163.4	74.6	27.94	2	0	2	0	0	1	0	1	1	0	0	0	0	0	0	0	0	0	0	0	0	1	0	0	0	1	1	5	1	0	1	0	0		0	0	0	0	0	1	1	0	0	0	0
1	79	167	81.3	29.15	1	0	2	0	1	3	1	1	1	0	0	0	0	0	0	0	0	0	0	1	0	1	0	0	0	1	1	5	1	0	0	1	0		0	0	0	0	1	1	1	0	0	0	0
1	60	168	77	27.28	1	0	2	0	0	2	1	1	1	0	0	0	1	0	0	0	0	0	0	0	0	0	0	0	0	1	1	5	1	0	0	1	0		0	0	0	0	0	1	1	0	0	0	0
1	58	160	69.6	27.19	4	1	4	1	1	3	1	0	0	0	0	0	1	0	0	0	0	0	0	0	0	0	0	0	0	1	1	5	1	0	1	0	0		0	0	0	0	0	1	1	0	0	0	0
0	62	157.5	61.7	24.87	1	0	2	0	0	1	0	1	0	0	0	0	0	0	0	0	0	0	0	0	0	0	0	0	0	1	1	5	1	0	1	0	0		0	0	0	0	0	1	0	1	0	1	26
1	55	164.5	59.5	21.99	1	0	2	0	0	1	0	0	1	0	0	0	0	0	0	0	0	0	0	0	0	0	0	0	0	1	1	5	1	0	1	0	0		0	0	0	0	0	1	1	0	0	0	0
0	68	145	51.6	24.54	1	0	2	0	0	1	0	1	0	0	0	0	0	0	0	0	0	0	0	1	0	0	0	0	0	1	1	6	1	0	1	0	0		0	0	0	0	0	1	1	0	0	0	0
1	46	172.8	81.6	27.33	2	0	2	0	1	3	1	1	1	0	0	0	0	0	0	0	0	0	1	0	0	0	0	0	0	1	1	6	1	0	1	0	0		0	0	0	0	0	1	1	0	0	0	0
0	63	153	46	19.65	2	0	2	0	1	3	1	0	1	1	0	0	0	0	0	0	0	0	0	0	0	1	0	0	0	1	1	6	1	0	1	0	0		0	0	0	0	0	1	1	0	0	0	0
1	62	168	68	24.09	1	0	2	0	0	1	0	1	0	0	0	0	0	0	0	0	0	0	0	1	0	0	0	0	0	1	1	6	1	0	1	0	0		0	0	0	0	0	1	1	0	0	0	0
1	67	168	70.5	24.98	1	0	2	0	0	1	0	1	1	0	1	0	0	0	0	0	0	0	0	0	0	0	0	0	0	1	1	6	1	0	0	1	0		0	0	0	0	0	1	1	0	0	0	0
1	64	167	62.5	22.41	3	1	3	1	1	3	1	0	0	0	0	0	1	0	0	0	0	0	0	0	0	0	0	0	0	1	1	6	1	0	1	0	0		0	0	1	0	0	0	0	1	0	1	137
0	58	151.8	66.2	28.73	2	0	2	0	0	2	1	0	0	0	0	0	1	0	0	0	0	0	0	0	0	0	0	0	0	1	1	6	1	0	1	0	0		0	0	0	0	0	1	1	0	0	0	0
1	71	160	52	20.31	2	0	2	0	1	3	1	1	1	0	0	1	0	0	0	0	0	0	0	0	0	0	0	1	0	1	1	6	1	0	1	0	0		0	0	0	0	0	1	1	0	0	0	0
0	51	154	52	21.93	1	0	2	0	0	2	1	0	1	0	0	0	0	0	0	0	0	0	0	0	0	0	0	0	0	1	1	6	0	0	0	0	1		0	0	0	0	0	1	1	0	0	0	0
0	43	165	64.9	23.84	1	0	2	0	0	1	0	0	0	0	0	0	0	0	0	0	0	0	1	1	0	0	0	0	0	1	1	6	1	0	0	1	0		0	0	0	0	0	1	1	0	0	0	0
1	79	158.2	62.8	25.09	2	0	1	0	0	2	1	0	1	0	0	0	1	0	0	1	0	0	0	0	0	0	0	1	0	1	1	6	1	0	1	0	0		0	0	0	0	0	1	1	0	0	0	0
1	58	153.9	56.7	23.94	1	0	2	0	0	2	1	0	0	0	0	0	1	0	0	0	0	1	0	1	0	0	0	1	0	1	1	6	1	0	0	1	0		0	0	0	0	0	1	1	0	0	0	0
1	71	164	69.8	25.95	1	0	2	0	0	1	0	1	1	0	0	0	0	0	0	0	0	0	1	1	0	1	0	1	0	1	1	6	1	0	0	1	0		0	0	0	0	0	1	1	0	0	0	0
1	51	169	76.35	26.73	2	0	3	1	1	3	1	1	0	0	0	0	1	0	0	0	0	0	0	0	0	0	0	0	0	1	1	6	1	0	1	0	0		0	0	0	0	0	1	1	0	0	0	0
1	77	176	79.6	25.7	2	0	2	0	0	2	1	1	0	0	0	0	0	0	0	1	0	0	0	0	0	0	0	1	0	1	1	6	1	0	1	0	0		0	0	0	0	0	1	1	0	0	0	0
0	74	158	48	19.23	2	0	2	0	0	2	1	0	0	0	0	0	0	0	0	0	0	0	0	1	0	1	0	1	0	1	1	6	1	0	1	0	0		0	0	0	0	0	1	1	0	0	0	0
0	57	154.4	57.4	24.08	1	0	2	0	0	1	0	1	0	0	0	0	0	0	0	0	0	0	0	0	0	0	0	0	0	1	1	6	1	0	1	0	0		0	0	0	0	0	1	1	0	0	0	0
1	52	175	78.2	25.53	1	0	2	0	0	2	1	1	0	0	1	0	0	0	0	0	0	0	1	1	0	1	0	0	0	1	1	6	1	0	0	1	0		0	0	0	0	0	1	1	0	0	0	0
1	41	175.5	75.2	24.42	2	0	2	0	1	3	1	0	0	0	0	0	1	0	0	0	0	0	0	0	0	0	0	0	0	1	1	6	1	0	1	0	0		0	0	0	0	0	1	1	0	0	0	0
1	61	170	68	23.53	2	0	2	0	1	3	1	1	0	0	1	1	0	0	0	0	0	0	0	0	0	1	0	1	0	1	1	6	1	0	1	0	0		0	0	0	0	0	1	1	0	0	0	0
0	77	157.5	68.4	27.57	2	0	2	0	0	2	1	1	0	0	0	0	0	0	0	1	0	0	0	0	0	0	0	0	0	1	1	6	1	0	1	0	0		0	0	0	0	0	1	0	1	1	0	73
1	54	171.5	70.9	24.11	2	0	2	0	0	2	1	0	0	0	0	0	1	0	0	0	0	0	0	0	0	0	0	0	0	1	1	6	1	0	0	1	0		0	0	0	0	0	1	1	0	0	0	0
1	60	160.2	56.5	22.02	1	0	3	1	0	2	1	1	1	0	1	0	1	0	0	0	0	0	0	0	0	0	0	0	0	1	1	6	1	0	0	1	0		0	0	0	0	0	1	1	0	0	0	0
1	61	163.5	54.05	20.22	1	0	2	0	0	1	0	0	0	0	0	1	0	0	0	1	0	0	0	0	0	0	0	0	0	1	1	6	1	0	1	0	0		0	0	0	0	0	1	1	0	0	0	0
0	61	151.2	67	29.31	1	0	2	0	0	2	1	1	1	0	1	0	0	0	0	1	0	0	1	0	0	0	0	0	0	1	1	6	1	0	1	0	0		0	0	0	0	0	1	0	1	1	0	41
0	64	167.5	56.5	20.14	2	0	2	0	0	1	0	1	1	0	0	1	0	0	0	0	0	0	0	0	0	0	0	0	0	1	1	6	1	0	1	0	0		0	0	0	0	0	1	1	0	0	0	0
1	68	165	51.4	18.88	2	0	2	0	1	3	1	1	0	0	0	1	1	0	0	0	0	0	1	0	0	1	0	0	0	1	1	6	1	0	1	0	0		0	0	0	0	0	1	1	0	0	0	0
0	63	153	54.3	23.2	3	1	1	0	0	2	1	1	1	0	0	0	0	0	0	0	0	0	0	0	0	1	0	1	0	1	1	6	1	0	1	0	0		0	0	0	0	0	1	1	0	0	0	0
1	62	162	57.4	21.87	3	1	1	0	0	1	0	0	0	0	0	0	1	0	0	1	0	0	0	0	0	1	0	0	0	1	1	6	1	0	1	0	0		1	0	1	1	0	0	0	1	0	1	149
1	53	156	50.1	20.59	1	0	2	0	0	2	1	0	1	0	0	0	1	0	0	0	0	0	0	0	0	0	0	0	0	1	1	6	1	0	0	1	0		0	0	0	0	0	1	1	0	0	0	0
1	42	164.5	71.2	26.31	1	0	2	0	0	1	0	0	0	0	1	0	1	0	0	0	0	0	0	1	0	0	0	0	0	1	1	6	1	0	0	1	0		0	0	0	0	0	1	1	0	0	0	0
0	73	147.3	63	29.04	2	0	2	0	0	2	1	1	0	0	0	0	0	0	0	0	0	0	1	0	0	0	0	0	0	1	1	6	1	0	1	0	0		0	0	0	0	0	1	1	0	0	0	0
1	69	171	57.8	19.77	4	1	2	0	0	2	1	1	1	1	0	1	0	HD	1	0	0	0	1	0	0	1	0	0	1	1	1	6	1	0	1	0	0		0	0	0	0	0	1	1	0	0	0	0
0	69	142.5	61.5	30.29	2	0	2	0	0	1	0	1	0	0	0	0	0	0	0	0	0	0	0	0	0	0	0	0	0	1	1	6	1	0	1	0	0		0	0	0	0	0	1	1	0	0	0	0
1	76	161	60.1	23.19	2	0	2	0	0	1	0	0	1	0	0	0	0	0	0	1	0	0	1	1	0	1	0	1	0	1	1	6	1	0	1	0	0		0	0	0	0	0	1	1	0	0	0	0
0	62	145	55	26.16	2	0	2	0	1	3	1	1	1	0	0	0	0	0	0	0	0	0	0	0	0	0	0	0	0	1	1	6	1	0	1	0	0		0	0	0	0	0	1	1	0	0	0	0
0	70	149	60.6	27.3	2	0	2	0	0	1	0	1	0	0	0	0	0	0	0	0	0	0	0	0	0	1	0	1	0	1	1	6	1	0	1	0	0		0	0	0	0	0	1	1	0	0	0	0
0	65	151	49	21.49	3	1	2	0	0	2	1	0	1	0	0	0	0	0	0	0	0	0	0	0	0	0	0	1	0	1	1	6	1	0	1	0	0		0	0	0	0	0	1	1	0	0	0	0
0	75	149	51.8	23.33	1	0	2	0	0	1	0	0	0	0	0	0	0	0	0	0	0	0	0	0	0	0	0	0	0	1	1	6	1	0	0	1	0		0	0	0	0	0	1	1	0	0	0	0
1	65	158	55.8	22.35	1	0	2	0	0	1	0	1	1	0	0	0	1	0	0	0	0	0	0	0	0	0	0	0	0	1	1	6	1	0	1	0	0		0	0	0	0	0	1	1	0	0	0	0
1	52	164	53.4	19.85	2	0	2	0	0	1	0	0	0	0	1	0	0	0	0	0	0	0	0	0	0	0	0	0	0	1	1	6	1	0	1	0	0		0	0	0	0	0	1	1	0	0	0	0
1	69	157	77.5	31.44	2	0	2	0	0	1	0	0	0	0	1	0	0	0	0	0	0	0	1	0	0	0	0	0	0	1	1	6	1	0	1	0	0		0	0	0	0	0	1	1	0	0	0	0
1	69	171	72.4	24.76	1	0	2	0	0	1	0	1	0	0	0	0	0	0	0	0	0	0	0	0	0	0	0	0	0	1	1	6	1	0	0	1	0		0	0	0	0	0	1	1	0	0	0	0
1	74	161	55.15	21.28	2	0	2	0	0	1	0	1	0	0	0	1	1	0	0	0	0	0	0	0	0	0	0	0	0	1	1	6	1	0	1	0	0		0	0	0	0	0	1	1	0	0	0	0
1	66	162	53.3	20.31	3	1	2	0	0	2	1	1	1	0	0	0	1	0	0	0	0	0	0	0	0	1	0	1	0	1	1	6	1	0	1	0	0		0	0	0	0	0	1	0	1	1	0	33
1	66	158.4	58.6	23.36	1	0	2	0	0	1	0	0	0	0	0	0	0	0	0	0	0	0	1	0	0	0	0	0	0	1	1	6	1	0	0	1	0		0	0	0	0	0	1	1	0	0	0	0
1	63	163	60	22.58	2	0	2	0	0	1	0	1	1	0	0	1	0	0	0	1	0	0	0	0	0	0	0	1	0	1	1	6	1	0	1	0	0		0	0	0	0	0	1	1	0	0	0	0
0	66	144.5	43.4	20.79	2	0	2	0	0	2	1	1	1	1	0	0	0	HD	1	0	0	0	0	0	0	0	0	1	0	1	1	6	1	0	1	0	0		0	0	0	0	0	1	1	0	0	0	0
1	76	158.2	54.8	21.9	2	0	2	0	0	2	1	0	0	0	0	0	0	0	0	0	0	0	1	0	0	0	0	0	0	1	1	6	1	0	1	0	0		0	0	0	0	0	1	1	0	0	0	0
0	69	158	57.5	23.03	2	0	2	0	0	2	1	1	0	0	0	0	0	0	0	0	0	0	0	0	0	0	0	0	0	1	1	6	1	0	0	1	0		0	0	0	0	0	1	1	0	0	0	0
1	61	172	83	28.06	1	0	2	0	0	1	0	1	1	0	0	0	1	0	0	0	0	0	0	0	0	0	0	0	0	1	1	6	1	0	0	1	0		0	0	0	0	0	1	1	0	0	0	0
0	71	148.5	62.9	28.52	2	0	2	0	0	1	0	1	1	0	0	0	0	0	0	0	0	0	0	0	0	0	0	0	0	1	1	6	1	0	1	0	0		0	0	0	0	0	1	1	0	0	0	0
1	78	158	52	20.83	2	0	2	0	1	3	1	1	1	0	0	0	1	0	0	0	0	0	1	0	0	0	0	0	0	1	1	6	1	0	1	0	0		0	0	0	0	0	1	1	0	0	0	0
0	64	143	45	22.01	1	0	2	0	0	1	0	1	1	0	0	1	0	0	0	0	1	0	1	0	0	0	0	0	0	1	1	6	0	0	0	0	1		0	0	0	0	0	1	1	0	0	0	0
1	62	163.5	78.7	29.44	1	0	1	0	0	1	0	1	1	0	0	1	1	0	0	1	1	0	0	0	0	0	0	1	0	1	1	6	1	0	1	0	0		0	0	0	0	0	1	1	0	0	0	0
1	69	162.5	71.6	27.11	2	0	2	0	0	1	0	1	1	0	0	1	0	0	0	0	0	0	0	0	0	1	0	0	0	1	1	6	1	0	1	0	0		0	0	0	0	0	1	1	0	0	0	0
1	58	164	61	22.68	2	0	2	0	0	1	0	0	0	0	1	1	0	0	0	0	0	0	0	0	0	0	0	1	0	1	1	6	1	0	0	1	0		0	0	0	0	0	1	1	0	0	0	0
1	52	167.6	73	25.99	1	0	3	1	0	1	0	0	1	0	0	0	0	0	0	0	0	0	1	1	0	0	0	0	0	1	1	6	1	0	0	1	0		0	0	0	0	0	1	1	0	0	0	0
1	72	157.5	51.6	20.8	2	0	2	0	0	2	1	1	0	0	0	1	1	0	0	0	0	0	1	1	0	0	0	1	0	1	1	6	1	0	1	0	0		0	0	0	0	0	1	1	0	0	0	0
1	47	175	83.8	27.36	1	0	2	0	1	3	1	0	0	0	0	0	1	0	0	0	0	0	0	0	0	0	0	0	0	1	1	6	1	0	1	0	0		0	0	0	0	0	0	0	1	0	1	122
1	60	164	64.9	24.13	2	0	2	0	0	1	0	1	1	0	0	0	1	0	0	0	0	0	0	0	0	0	0	0	0	1	1	6	1	0	1	0	0		0	0	0	0	0	1	1	0	0	0	0
1	82	168.9	60	21.03	1	0	2	0	0	2	1	0	1	0	0	0	1	0	0	1	0	0	0	0	0	0	0	1	0	1	1	6	1	0	1	0	0		0	0	0	0	0	1	0	1	1	0	74
1	52	180	81	25	2	0	2	0	1	3	1	0	1	0	1	0	0	0	0	0	0	0	0	0	0	0	0	0	0	1	1	6	1	0	1	0	0		0	0	0	0	0	1	1	0	0	0	0
0	61	151	60.7	26.62	3	1	2	0	0	1	0	1	1	0	0	1	0	0	0	0	0	0	0	1	0	0	0	1	0	1	1	6	1	0	1	0	0		0	0	0	0	0	1	1	0	0	0	0
0	50	159.8	60.5	23.69	1	0	2	0	0	2	1	1	1	1	0	0	0	PD	1	0	0	0	0	0	0	0	0	1	0	1	1	6	1	0	0	1	0		0	0	0	0	0	1	1	0	0	0	0
1	66	162	64.8	24.69	1	0	2	0	0	2	1	0	1	0	0	0	0	0	0	0	0	0	0	0	0	0	0	1	0	1	1	6	1	0	1	0	0		0	0	0	0	0	1	1	0	0	0	0
0	58	152.6	72	30.92	1	0	2	0	0	1	0	1	0	0	0	0	1	0	0	0	0	0	1	0	0	0	0	0	0	1	1	6	1	0	0	1	0		0	0	0	0	0	1	1	0	0	0	0
0	41	152	57	24.67	1	0	2	0	0	2	1	1	0	0	0	0	0	0	0	0	0	0	1	0	0	0	0	0	0	1	1	6	1	1	0	1	0		0	0	0	0	0	1	1	0	0	0	0
1	70	157	58.1	23.57	1	0	3	1	0	2	1	0	0	0	0	0	1	0	0	0	0	0	0	0	0	1	0	1	0	1	1	6	1	1	0	1	0		0	0	0	0	0	1	1	0	0	0	0
0	70	158	63.4	25.4	1	0	2	0	0	1	0	0	0	0	0	0	0	0	0	0	0	0	0	0	0	0	0	0	0	1	1	6	1	0	1	0	0		0	0	0	0	0	1	1	0	0	0	0
1	47	161.5	64.3	24.65	2	0	2	0	0	2	1	1	1	0	1	0	1	0	0	1	0	0	1	0	0	0	0	0	0	1	1	6	1	0	1	0	0		0	0	0	0	0	1	1	0	0	0	0
1	71	166	105	38.1	2	0	3	1	0	1	0	1	1	0	0	0	0	0	0	0	0	0	0	0	0	0	0	0	0	1	1	6	1	0	1	0	0		0	0	0	0	0	1	1	0	0	0	0
1	30	166	55	19.96	2	0	1	0	1	3	1	1	0	0	0	0	0	0	0	0	0	0	0	0	0	0	0	0	0	1	1	6	1	1	0	1	0		0	0	0	0	1	1	1	0	0	0	0
1	70	168	67.6	23.95	2	0	2	0	0	1	0	0	0	0	0	0	0	0	0	0	0	0	0	0	0	0	0	0	0	1	1	6	1	0	1	0	0		0	0	0	0	0	1	1	0	0	0	0
1	71	166	73.3	26.6	2	0	2	0	0	1	0	1	1	0	0	0	0	0	0	0	0	0	0	0	0	0	0	0	0	1	1	6	1	0	1	0	0		0	0	0	0	0	1	1	0	0	0	0
0	68	151.4	52.2	22.77	2	0	2	0	0	2	1	0	1	0	0	0	0	0	0	0	0	0	0	0	0	0	0	0	0	1	1	6	1	0	1	0	0		0	0	0	0	0	1	1	0	0	0	0
1	54	170	76.2	26.37	1	0	2	0	0	1	0	1	0	0	0	0	0	0	0	0	0	0	1	0	0	0	0	1	0	1	1	6	1	0	1	0	0		0	0	0	0	0	1	0	1	0	1	108
1	71	167	65.5	23.49	1	0	1	0	0	1	0	1	1	0	0	1	0	0	0	0	0	0	0	0	0	1	0	1	0	1	1	6	1	0	1	0	0		0	0	0	0	0	1	1	0	0	0	0
1	84	165	70	25.71	3	1	3	1	1	3	1	0	1	0	0	1	0	0	0	0	0	0	0	0	0	1	0	1	0	1	1	6	1	0	1	0	0		1	0	1	0	0	1	0	1	1	0	71
1	39	174.8	73.2	23.96	2	0	3	1	0	2	1	0	0	0	1	0	1	0	0	0	0	0	0	0	0	0	0	0	0	1	1	6	1	0	1	0	0		0	0	0	0	0	1	1	0	0	0	0
0	66	150	43.5	19.33	2	0	2	0	0	1	0	1	0	0	0	0	0	0	0	0	0	0	0	0	0	0	0	0	0	1	1	6	1	0	1	0	0		0	0	0	0	0	1	1	0	0	0	0
1	66	162	55	20.96	1	0	2	0	0	1	0	1	0	0	0	0	0	0	0	0	0	0	1	0	0	0	0	0	0	1	1	6	1	0	1	0	0		0	0	0	0	0	1	1	0	0	0	0
1	54	163.5	72.6	27.16	4	1	1	0	1	3	1	1	1	1	0	0	0	HD	1	0	0	0	0	0	0	0	0	1	0	1	1	6	1	0	1	0	0		0	0	0	0	0	1	1	0	0	0	0
1	64	164.5	67.7	25.02	2	0	3	1	0	2	1	0	0	0	1	0	1	0	0	0	0	0	0	0	0	0	0	0	0	1	1	6	1	0	1	0	0		0	0	0	0	0	1	1	0	0	0	0
1	64	174.1	72.2	23.82	1	0	3	1	0	1	0	0	0	0	1	0	0	0	0	0	0	0	0	0	0	1	0	0	0	1	1	6	1	0	0	1	0		0	0	0	0	0	1	1	0	0	0	0
1	61	151.2	55.4	24.23	1	0	3	1	0	2	1	1	0	0	0	0	0	0	0	0	0	0	0	0	0	0	0	0	0	1	1	6	1	1	0	1	0		0	0	0	0	0	1	1	0	0	0	0
1	57	167	63.4	22.73	1	0	2	0	0	1	0	0	0	0	0	0	1	0	0	0	0	0	0	0	0	0	0	0	0	1	1	6	1	1	0	1	0		0	0	0	0	0	1	1	0	0	0	0
0	60	153	63.5	27.13	2	0	2	0	0	2	1	1	0	0	1	0	0	0	0	0	0	0	0	0	0	0	0	0	0	1	1	6	1	0	1	0	0		0	0	0	0	0	1	1	0	0	0	0
1	71	159	64.4	25.47	1	0	2	0	0	2	1	1	0	0	1	1	1	0	0	0	1	0	0	0	0	0	0	0	0	1	1	6	1	0	1	0	0		0	0	0	0	0	1	1	0	0	0	0
1	45	172	73.45	24.83	2	0	2	0	0	1	0	1	0	0	0	0	0	0	0	0	0	0	0	0	0	0	0	0	0	1	1	6	1	0	1	0	0		0	0	0	0	0	1	1	0	0	0	0
1	78	165	62.1	22.81	3	1	2	0	0	2	1	0	0	0	0	0	1	0	0	0	0	0	0	0	0	0	0	0	0	1	1	6	1	1	0	1	0		0	0	0	0	1	1	1	0	0	0	0
1	56	173	75	25.06	2	0	2	0	1	3	1	1	0	1	1	0	1	0	0	0	0	0	1	0	0	0	0	0	0	1	1	6	1	1	1	0	0		1	0	0	0	1	1	0	1	1	0	on ecmo
1	67	164	56.5	21.01	1	0	3	1	0	2	1	0	1	0	0	0	1	0	0	0	0	0	0	0	0	0	0	1	0	1	1	6	1	0	1	0	0		0	0	0	0	0	1	0	1	1	0	32
0	68	165	64.25	23.6	3	1	3	1	0	2	1	1	0	0	0	0	0	0	0	0	0	0	1	0	0	0	0	0	0	1	1	6	1	1	0	1	0		0	0	0	0	0	1	1	0	0	0	0
1	56	170.8	63.7	21.84	1	0	3	1	0	2	1	0	0	0	0	0	0	0	0	0	0	0	0	0	0	0	0	0	0	1	1	6	1	0	1	0	0		0	0	0	0	0	1	1	0	0	0	0
0	75	163	69.3	26.08	2	0	3	1	0	2	1	1	1	0	0	0	0	0	0	0	0	0	0	0	0	0	0	0	0	1	1	6	1	0	1	0	0		0	0	0	0	0	1	1	0	0	0	0
0	70	144	67.6	32.6	1	0	3	1	0	2	1	1	1	0	0	0	0	0	0	0	0	0	1	0	0	1	0	1	0	1	1	6	1	1	0	1	0		0	0	0	0	0	1	1	0	0	0	0
1	63	165	57.9	21.27	2	0	2	0	0	2	1	1	1	0	0	0	0	0	0	0	0	0	0	0	0	1	0	1	0	1	1	6	1	0	1	0	0		0	0	0	0	0	1	1	0	0	0	0
1	73	164	70.9	26.36	1	0	3	1	0	2	1	1	0	0	0	0	1	0	0	0	0	0	0	0	0	0	0	1	0	1	1	6	1	0	0	1	0		0	0	0	0	0	1	1	0	0	0	0
1	65	159.5	49.6	19.5	3	1	2	0	0	1	0	0	0	0	0	0	1	0	0	1	0	0	0	0	0	1	0	0	0	1	1	6	1	0	1	0	0		0	0	0	0	0	1	1	0	0	0	0
1	44	172.5	69.3	23.29	1	0	3	1	0	1	0	1	1	0	0	0	0	0	0	0	0	0	0	0	0	0	0	0	0	1	1	6	1	0	0	1	0		0	0	0	0	0	1	1	0	0	0	0
1	63	176	76	24.54	2	0	2	0	0	1	0	0	0	0	1	0	0	0	0	0	0	0	0	0	0	0	0	0	0	1	1	6	1	0	1	0	0		0	0	0	0	0	1	1	0	0	0	0
1	60	163.2	67.5	25.34	1	0	2	0	0	1	0	1	1	0	0	0	0	0	0	0	0	0	0	0	0	0	0	1	0	1	1	6	1	0	1	0	0		0	0	0	0	0	1	1	0	0	0	0
0	67	139	38.8	20.08	1	0	2	0	0	2	1	1	1	1	0	0	0	0	0	0	0	0	0	1	0	1	0	0	0	1	1	6	1	0	1	0	0		0	0	0	0	0	1	0	1	1	0	71
1	50	167.4	76.2	27.19	1	0	1	0	0	1	0	1	1	0	0	0	1	0	0	0	0	0	0	1	0	1	0	0	0	1	1	6	1	0	0	1	0		0	0	0	0	0	1	1	0	0	0	0
1	61	163.2	57.7	21.66	3	1	3	1	0	1	0	0	1	0	0	0	1	0	0	0	0	0	0	0	0	0	0	0	0	1	1	6	1	0	1	0	0		0	0	0	0	0	1	1	0	0	0	0
1	50	161	59.8	23.07	2	0	3	1	1	3	1	0	0	0	1	0	0	0	0	0	0	0	0	0	0	0	0	0	0	1	1	6	1	1	1	0	0		0	0	0	0	0	1	1	0	0	0	0
1	73	167	65.6	23.52	2	0	2	0	0	2	1	0	0	0	0	0	0	0	0	1	0	0	0	1	0	0	0	1	0	1	1	6	1	0	1	0	0		0	0	0	0	0	1	1	0	0	0	0
1	52	174	74	24.44	2	0	2	0	0	2	1	0	0	0	0	0	1	0	0	0	0	0	0	0	0	0	0	0	0	1	1	6	1	0	1	0	0		0	0	0	0	0	1	1	0	0	0	0
1	78	167.7	76.7	27.27	2	0	2	0	0	1	0	0	0	0	0	0	0	0	0	0	0	0	0	0	0	0	0	0	0	1	1	6	1	0	1	0	0		0	0	0	0	0	1	1	0	0	0	0
1	75	161	64.4	24.84	2	0	2	0	1	3	1	0	0	0	1	0	0	0	0	1	0	0	1	1	0	0	0	0	0	1	1	6	1	0	1	0	0		0	0	0	0	0	1	1	0	0	0	0
1	80	170	65	22.49	2	0	2	0	1	3	1	1	0	0	0	0	0	0	0	0	0	0	0	0	0	0	0	1	0	1	1	6	1	0	1	0	0		0	0	0	0	0	1	1	0	0	0	0
1	62	168	63.85	22.62	1	0	3	1	0	2	1	1	1	0	1	0	0	0	0	0	0	0	1	0	0	0	0	1	0	1	1	6	1	0	1	0	0		0	0	0	0	0	1	1	0	0	0	0
1	67	159	64.1	25.36	2	0	3	1	0	2	1	0	0	0	0	0	0	0	0	0	0	0	0	0	0	1	0	0	0	1	1	6	1	0	1	0	0		0	0	0	0	0	1	1	0	0	0	0
1	65	167	65.3	23.41	2	0	2	0	0	2	1	1	0	0	0	0	0	0	0	0	0	0	0	1	0	0	0	0	0	1	1	6	1	0	1	0	0		0	0	0	0	0	1	1	0	0	0	0
0	73	148.9	46.6	21.02	1	0	3	1	0	2	1	1	0	0	0	0	0	0	0	0	0	0	0	0	0	0	0	0	0	1	1	6	1	0	1	0	0		0	0	0	0	0	1	1	0	0	0	0
1	66	160.5	62.6	24.3	2	0	2	0	0	2	1	0	0	0	0	0	1	0	0	0	0	0	0	0	0	0	0	1	0	1	1	6	1	0	1	0	0		0	0	0	0	0	0	0	1	0	1	124
1	70	173	92	30.74	2	0	3	1	1	3	1	0	0	0	0	0	1	0	0	0	0	0	0	0	0	0	0	1	0	1	1	6	1	0	1	0	0		0	0	0	0	0	1	1	0	0	0	0
1	57	164	53.25	19.8	2	0	3	1	0	1	0	1	0	1	0	0	0	HD	1	0	0	0	0	0	0	0	0	0	0	1	1	6	1	0	1	0	0		0	0	0	0	0	1	1	0	0	0	0
0	75	153	56	23.92	2	0	2	0	0	2	1	0	0	0	1	0	0	0	0	0	0	0	1	0	0	0	0	1	0	1	1	6	1	0	1	0	0		0	0	0	0	0	0	0	1	0	1	142
1	74	173	72.1	24.09	2	0	2	0	0	1	0	1	1	0	0	1	0	0	0	1	0	0	0	0	0	0	0	1	0	1	1	6	1	0	1	0	0		0	0	0	0	0	1	1	0	0	0	0
1	71	166.4	84	30.34	2	0	2	0	0	1	0	1	1	0	0	0	0	0	0	0	0	0	0	0	0	0	0	0	0	1	1	6	1	0	1	0	0		0	0	0	0	0	1	1	0	0	0	0
0	77	154	57.9	24.41	2	0	2	0	0	2	1	1	1	0	0	0	0	0	0	0	0	0	0	0	0	0	0	1	0	1	1	6	1	0	1	0	0		0	0	0	0	0	1	1	0	0	0	0
0	59	155	60.5	25.18	2	0	2	0	0	2	1	1	1	0	0	0	0	0	0	0	0	0	0	0	0	1	0	0	0	1	1	6	1	0	1	0	0		0	0	0	0	0	1	1	0	0	0	0
1	69	168	75.8	26.86	1	0	2	0	0	1	0	1	1	0	0	0	0	0	0	0	0	0	1	0	0	0	0	0	0	1	1	6	1	0	0	1	0		0	0	0	0	0	1	1	0	0	0	0
1	63	172	75.1	25.39	1	0	3	1	0	1	0	1	1	0	0	0	1	0	0	0	0	0	0	0	0	0	0	0	0	1	1	6	1	0	1	0	0		0	0	0	0	0	1	1	0	0	0	0
0	63	152	45.5	19.69	2	0	3	1	0	2	1	1	1	0	0	0	0	0	0	0	0	0	0	0	0	0	0	0	0	1	1	6	1	0	1	0	0		0	0	0	0	0	1	1	0	0	0	0
1	62	166	69.8	25.33	2	0	2	0	0	2	1	0	0	0	1	0	0	0	0	0	0	0	0	0	0	0	0	0	0	1	1	6	1	0	1	0	0		0	0	0	0	0	1	1	0	0	0	0
1	73	161.2	72.4	27.86	1	0	2	0	1	3	1	1	0	0	0	0	0	0	0	1	0	0	0	0	1	1	0	0	0	1	1	6	1	0	0	1	0		0	0	0	0	0	1	0	1	0	1	74
0	76	158	50.9	20.39	2	0	2	0	0	1	0	1	1	0	0	0	0	0	0	0	0	0	0	0	0	0	0	1	0	1	1	6	1	0	1	0	0		0	0	0	0	0	1	1	0	0	0	0
1	60	164.7	80.25	29.58	2	0	2	0	1	3	1	0	1	1	0	0	0	0	0	0	0	0	0	0	0	0	0	0	0	1	1	6	1	0	1	0	0		0	0	0	0	0	1	1	0	0	0	0
0	69	153.8	49.3	20.84	1	0	3	1	1	3	1	1	1	0	0	0	0	0	0	0	0	0	1	1	0	0	0	0	0	1	1	6	1	0	1	0	0		0	0	0	0	0	1	1	0	0	0	0
1	63	171	57.9	19.8	2	0	2	0	1	3	1	1	0	0	0	0	0	0	0	0	0	0	0	0	0	0	0	0	0	1	1	6	1	0	1	0	0		0	0	0	0	0	1	1	0	0	0	0
1	77	168	71.5	25.33	1	0	2	0	0	2	1	1	0	0	1	0	0	0	0	0	0	0	0	0	0	0	0	1	0	1	1	6	1	0	0	1	0		0	0	0	0	0	1	1	0	0	0	0
1	61	166.5	71.4	25.76	2	0	2	0	0	1	0	0	1	0	1	0	0	0	0	0	0	0	0	0	0	0	0	0	0	1	1	6	1	0	1	0	0		0	0	0	0	0	1	1	0	0	0	0
1	58	165	75.6	27.77	2	0	3	1	0	2	1	0	0	0	0	0	1	0	0	0	0	0	0	0	0	0	0	0	0	1	1	6	1	1	1	0	0		0	0	0	0	0	1	1	0	0	0	0
1	73	160	57.9	22.62	2	0	2	0	0	1	0	0	1	0	1	0	0	0	0	0	0	0	1	1	0	0	0	0	0	1	1	6	1	0	1	0	0		0	0	0	0	0	1	1	0	0	0	0
0	74	155	45	18.73	2	0	3	1	1	3	1	1	0	0	0	0	1	0	0	0	0	0	0	0	0	1	0	0	0	1	1	6	1	0	1	0	0		1	0	0	0	0	1	0	1	1	0	62
1	76	165	62	22.77	2	0	3	1	0	2	1	0	0	0	0	0	1	0	0	0	0	0	0	1	0	0	0	1	0	1	1	6	1	0	1	0	0		0	0	0	0	0	1	1	0	0	0	0
1	58	170	75	25.95	2	0	3	1	1	3	1	0	0	0	0	0	0	0	0	0	0	0	0	1	0	1	0	0	0	1	1	6	1	0	1	0	0		0	0	0	0	0	1	1	0	0	0	0
1	59	165.5	69.85	25.5	1	0	3	1	0	1	0	0	0	0	0	0	0	0	0	0	0	0	0	0	0	1	0	0	0	1	1	6	1	0	1	0	0		0	0	0	0	0	1	1	0	0	0	0
1	55	160	63.95	24.98	2	0	2	0	0	1	0	1	0	0	1	0	1	0	0	0	0	0	0	1	0	0	0	0	0	1	1	6	1	0	1	0	0		0	0	0	0	0	1	1	0	0	0	0
1	63	170	73.4	25.4	2	0	3	1	1	3	1	1	1	0	0	1	1	0	0	0	0	0	0	0	0	0	0	0	0	1	1	6	1	0	1	0	0		0	1	0	0	0	1	0	1	1	0	89
1	75	157	60.4	24.5	2	0	2	0	0	1	0	1	1	0	0	0	0	0	0	0	0	0	1	0	0	0	0	0	0	1	1	6	1	0	1	0	0		0	0	0	0	0	1	1	0	0	0	0
1	66	165	78.2	28.72	1	0	3	1	1	3	1	0	0	0	0	0	0	0	0	0	0	1	1	0	0	1	0	0	0	1	1	6	1	0	0	1	0		0	0	0	0	1	1	1	0	0	0	0
1	79	168	67.9	24.06	2	0	2	0	0	1	0	0	1	0	0	0	0	0	0	0	0	0	0	0	0	0	0	1	0	1	1	6	1	0	1	0	0		0	0	0	0	0	1	1	0	0	0	0
1	70	175	62.5	20.41	2	0	2	0	0	1	0	0	0	0	1	0	0	0	0	0	0	0	0	0	0	0	0	0	0	1	1	6	1	1	1	0	0		0	0	0	0	0	1	1	0	0	0	0
0	78	145.5	61.1	28.86	2	0	2	0	0	2	1	1	0	0	1	0	0	0	0	0	0	0	0	0	0	1	0	0	0	1	1	6	1	0	1	0	0		0	0	0	0	0	1	1	0	0	0	0
1	76	162	53.5	20.39	3	1	3	1	1	3	1	1	1	0	0	0	0	0	0	0	0	0	0	0	0	0	0	1	1	1	1	6	1	0	1	0	0		0	0	0	0	0	1	1	0	0	0	0
0	66	149.5	68	30.42	2	0	3	1	0	2	1	0	1	0	1	0	0	0	0	0	0	0	0	0	0	0	0	0	0	1	1	6	1	0	1	0	0		0	0	0	0	0	1	1	0	0	0	0
1	64	163	63.6	23.94	2	0	2	0	0	2	1	1	1	0	1	1	0	0	0	0	0	0	0	1	0	0	0	1	0	1	1	6	1	0	1	0	0		0	0	0	0	0	1	1	0	0	0	0
1	74	155	62	25.81	1	0	1	0	0	2	1	1	0	0	0	0	1	0	0	0	0	0	0	0	0	1	0	1	0	1	1	6	1	0	1	0	0		0	0	0	0	0	1	0	1	0	1	159
1	62	160	56.2	21.95	2	0	2	0	0	1	0	0	1	0	1	0	0	0	0	0	0	0	0	0	0	0	0	0	0	1	1	6	1	0	1	0	0		0	0	0	0	0	1	1	0	0	0	0
1	36	172.5	84	28.23	1	0	2	0	0	2	1	1	0	0	1	0	0	0	0	0	0	0	0	0	0	0	0	0	0	1	1	6	1	0	0	1	0		0	0	0	0	0	1	1	0	0	0	0
1	66	166	65.7	23.84	2	0	2	0	0	1	0	0	0	0	0	0	0	0	0	0	0	0	0	0	0	0	0	0	0	1	1	6	1	0	1	0	0		0	0	0	0	0	1	1	0	0	0	0
0	65	143	51.9	25.38	1	0	3	1	0	1	0	1	0	0	0	0	1	0	0	0	0	0	0	0	0	0	0	0	0	1	1	6	1	1	0	1	0		0	0	0	0	0	1	1	0	0	0	0
1	58	169	63.8	22.34	1	0	2	0	0	1	0	0	0	0	1	0	0	0	0	0	0	0	1	0	0	0	0	0	0	1	1	6	1	1	1	0	0		0	0	0	0	0	1	1	0	0	0	0
1	60	155	61.3	25.52	2	0	2	0	0	1	0	1	1	0	1	0	0	0	0	0	0	0	0	0	0	1	0	1	0	1	1	6	1	0	1	0	0		0	0	0	0	0	1	1	0	0	0	0
1	40	165	63.6	23.36	2	0	3	1	0	2	1	0	0	0	1	0	1	0	0	0	0	0	0	0	0	0	0	0	0	1	1	6	1	0	1	0	0		0	0	0	0	0	1	1	0	0	0	0
1	68	172	73	24.68	1	0	1	0	0	1	0	1	1	0	0	0	0	0	0	0	0	0	0	0	0	1	0	0	0	1	1	6	1	0	0	1	0		1	0	0	0	1	1	1	0	0	0	0
1	52	168	64.6	22.89	2	0	2	0	0	1	0	1	0	0	0	0	0	0	0	0	0	0	1	1	0	1	0	0	0	1	1	6	1	0	1	0	0		0	0	0	0	0	1	1	0	0	0	0
1	63	166.5	71.1	25.65	2	0	3	1	0	2	1	1	1	0	0	0	1	0	0	0	0	0	0	0	0	0	0	0	0	1	1	6	1	0	1	0	0		0	0	0	0	0	1	1	0	0	0	0
0	68	165	67.8	24.9	1	0	3	1	0	2	1	1	1	0	0	0	0	0	0	0	0	0	0	0	0	1	0	0	0	1	1	6	1	0	1	0	0		0	0	0	0	0	1	1	0	0	0	0
1	62	160.8	69.8	27	1	0	2	0	0	2	1	0	1	0	0	1	1	0	0	0	1	0	1	1	0	1	0	1	0	1	1	6	1	0	1	0	0		0	0	0	0	0	0	0	1	0	1	130
1	70	160	62.1	24.26	2	0	3	1	0	2	1	1	1	0	0	0	0	0	0	0	0	0	0	1	0	0	0	0	0	1	1	6	1	0	1	0	0		0	0	0	0	0	1	1	0	0	0	0
1	56	167	67.1	24.06	1	0	2	0	0	1	0	0	1	0	0	0	1	0	0	0	0	0	0	0	0	0	0	0	0	1	1	6	1	0	1	0	0		0	0	0	0	0	1	1	0	0	0	0
1	51	161.5	60	23	1	0	2	0	1	3	1	1	0	0	0	0	0	0	0	0	0	0	0	0	0	0	0	0	0	1	1	6	1	0	0	1	0		0	0	0	0	0	1	1	0	0	0	0
1	69	170	68.1	23.56	1	0	2	0	0	1	0	1	0	0	0	1	0	0	0	0	1	0	0	0	0	0	0	1	0	1	1	6	1	0	1	0	0		0	0	0	0	0	1	1	0	0	0	0
0	70	160	49.1	19.18	4	1	2	0	0	2	1	1	1	0	0	0	0	0	0	0	0	0	0	0	0	1	0	0	0	1	1	6	1	0	1	0	0		0	0	0	0	0	1	1	0	0	0	0
1	72	166	59.4	21.56	2	0	3	1	0	2	1	1	1	0	0	1	0	0	0	0	0	0	0	0	0	0	0	1	0	1	1	6	1	0	1	0	0		0	0	0	0	0	1	1	0	0	0	0
0	80	149.3	60.4	27.1	1	0	3	1	0	2	1	0	0	0	0	0	0	0	0	0	0	0	0	0	0	0	0	0	0	1	1	6	1	1	0	1	0		0	0	0	0	0	1	1	0	0	0	0
1	62	168	59.6	21.12	1	0	2	0	0	1	0	1	0	0	0	0	1	0	0	0	0	0	0	0	0	0	0	0	0	1	1	6	1	1	0	1	0		0	0	0	0	0	1	1	0	0	0	0
1	67	155	59.3	24.68	1	0	2	0	1	3	1	0	0	0	0	0	0	0	0	0	0	0	1	0	0	0	0	1	0	1	1	6	1	0	1	0	0		0	0	0	0	0	1	1	0	0	0	0
0	72	165	51.4	18.88	1	0	2	0	0	2	1	1	0	0	1	0	0	0	0	0	0	0	0	0	0	1	1	0	0	1	1	6	1	0	1	0	0		0	0	0	0	0	1	1	0	0	0	0
1	63	176	74.2	23.95	2	0	2	0	0	2	1	0	0	0	1	1	0	0	0	0	0	0	0	0	0	0	0	0	0	1	1	6	1	0	1	0	0		0	0	0	0	0	1	1	0	0	0	0
0	59	158	51.8	20.75	3	1	1	0	1	3	1	1	1	0	0	0	0	0	0	0	0	0	0	0	0	0	0	0	0	1	1	6	1	0	1	0	0		1	0	0	0	1	1	1	0	0	0	0
1	63	168.5	82.7	29.13	1	0	3	1	1	3	1	1	1	0	0	1	0	0	0	0	0	0	0	0	0	0	0	0	1	1	1	6	1	0	1	0	0		0	0	0	0	0	1	1	0	0	0	0
1	68	167.2	70.4	25.18	1	0	4	1	0	2	1	1	0	0	0	0	1	0	0	0	0	0	1	0	0	0	0	1	0	1	1	6	1	0	0	1	0		0	0	0	0	0	1	1	0	0	0	0
1	65	165	63.6	23.36	1	0	3	1	0	2	1	1	1	0	0	0	0	0	0	0	0	0	0	0	0	0	0	0	0	1	1	6	1	0	1	0	0		0	0	0	0	0	1	1	0	0	0	0
0	60	157.5	53.7	21.65	2	0	2	0	0	1	0	0	1	0	0	0	0	0	0	0	0	0	0	1	0	0	0	0	0	1	1	6	1	0	1	0	0		0	0	0	0	0	1	0	1	1	0	121
1	53	163	60.4	22.73	3	1	1	0	0	2	1	1	0	0	0	0	0	0	0	0	0	0	0	0	0	0	0	0	0	1	1	6	1	0	1	0	0		0	0	0	0	0	1	1	0	0	0	0
1	62	158.5	66.45	26.45	1	0	1	0	0	1	0	1	0	0	1	0	1	0	0	0	0	0	0	0	0	0	0	0	0	1	1	6	1	0	1	0	0		0	0	0	0	0	1	1	0	0	0	0
1	65	158.5	67.8	26.99	1	0	2	0	0	1	0	1	1	0	1	1	0	0	0	0	0	0	0	0	0	1	0	1	0	1	1	6	1	0	1	0	0		0	0	0	0	0	1	1	0	0	0	0
0	68	143.3	48.8	23.76	2	0	2	0	0	2	1	1	0	0	0	0	0	0	0	0	0	0	0	1	0	0	0	1	0	1	1	6	1	0	1	0	0		0	0	0	0	0	1	1	0	0	0	0
1	66	163.5	68.2	25.51	1	0	2	0	0	1	0	1	1	0	0	0	0	0	0	0	0	0	1	1	0	0	0	1	0	1	1	6	1	0	1	0	0		0	0	0	0	0	1	1	0	0	0	0
0	59	146.4	44.2	20.62	1	0	3	1	0	2	1	0	0	0	0	0	0	0	0	0	0	0	0	0	0	0	0	0	0	1	1	6	1	1	0	1	0		0	0	0	0	0	1	1	0	0	0	0
1	79	165.6	64.8	23.63	2	0	2	0	0	1	0	1	0	0	0	0	0	0	0	0	0	0	1	0	0	0	0	1	0	1	1	6	1	0	1	0	0		0	0	0	0	0	1	1	0	0	0	0
0	79	165	65.5	24.06	1	0	2	0	1	3	1	1	0	0	1	0	0	0	0	0	0	0	0	1	0	0	0	0	0	1	1	6	1	0	1	0	0		1	0	0	0	1	0	0	1	0	1	236
1	59	169.2	77.2	26.97	1	0	2	0	0	1	0	1	1	0	0	0	0	0	0	0	0	0	0	0	0	0	0	0	0	1	1	6	1	0	1	0	0		0	0	0	0	0	1	1	0	0	0	0
1	42	174	78.3	25.86	2	0	2	0	0	2	1	0	0	0	0	0	1	0	0	0	0	0	1	1	0	0	0	0	0	1	1	6	1	0	1	0	0		0	0	0	0	0	1	1	0	0	0	0
1	57	167.6	61.2	21.79	2	0	2	0	0	1	0	1	0	0	0	0	0	0	0	0	0	0	1	1	0	0	0	0	0	1	1	6	1	0	1	0	0		0	0	0	0	0	1	1	0	0	0	0
0	67	155	62.1	25.85	1	0	3	1	0	1	0	1	1	0	0	0	0	0	0	0	0	0	0	0	0	0	0	0	0	1	1	6	1	1	0	1	0		0	0	0	0	0	1	1	0	0	0	0
0	72	152	54.8	23.72	1	0	2	0	0	1	0	1	0	0	0	0	0	0	0	0	0	0	1	0	0	1	0	0	0	1	1	6	1	1	0	1	0		0	0	0	0	0	1	1	0	0	0	0
1	61	176	84.3	27.21	1	0	2	0	0	1	0	1	0	0	1	0	1	0	0	0	0	0	0	0	0	0	0	0	0	1	1	6	1	0	1	0	0		0	0	0	0	0	1	1	0	0	0	0
1	64	171.3	73.2	24.95	2	0	2	0	0	1	0	1	1	0	0	0	0	0	0	0	0	0	0	0	0	0	0	0	0	1	1	6	1	0	1	0	0		0	0	0	0	0	1	1	0	0	0	0
0	67	159.5	64.7	25.43	3	1	2	0	0	2	1	1	1	0	0	0	0	0	0	0	0	0	1	0	0	0	0	0	0	1	1	6	1	0	1	0	0		0	0	0	0	0	1	1	0	0	0	0
1	68	169	74.9	26.22	2	0	2	0	0	1	0	1	1	0	0	0	1	0	0	0	0	0	0	0	0	0	0	0	0	1	1	6	1	0	1	0	0		0	0	0	0	0	1	1	0	0	0	0
1	69	167.5	74.5	26.55	2	0	2	0	0	1	0	1	1	0	1	0	0	0	0	0	0	0	0	0	0	1	0	1	0	1	1	6	1	0	1	0	0		0	0	0	0	0	1	1	0	0	0	0
1	62	172	61	20.62	1	0	2	0	0	1	0	0	0	0	0	0	1	0	0	0	0	0	0	0	0	0	0	0	0	1	1	6	1	1	0	1	0		0	0	0	0	0	1	1	0	0	0	0
0	71	147	54.3	25.13	1	0	3	1	0	2	1	1	0	0	0	0	0	0	0	0	0	0	0	0	0	1	0	0	0	1	1	6	1	0	1	0	0		0	0	0	0	0	1	1	0	0	0	0
0	67	155	57.8	24.06	2	0	3	1	0	2	1	0	1	0	0	0	0	0	0	0	0	0	0	0	0	0	0	0	0	1	1	6	1	0	1	0	0		0	0	0	0	0	1	1	0	0	0	0
0	67	153	46.5	19.86	1	0	2	0	0	1	0	1	1	0	1	0	0	0	0	0	0	0	0	0	0	0	0	1	0	1	1	6	1	0	1	0	0		0	0	0	0	0	1	1	0	0	0	0
1	56	167.1	68.6	24.57	2	0	2	0	0	1	0	0	1	0	0	0	0	0	0	0	0	0	0	0	0	1	0	0	0	1	1	6	1	0	1	0	0		0	0	0	0	0	1	1	0	0	0	0
1	49	158.7	65.8	26.13	1	0	2	0	0	1	0	1	0	0	1	0	1	0	0	0	0	0	0	0	0	0	0	0	0	1	1	6	1	0	1	0	0		0	0	0	0	0	1	1	0	0	0	0
1	57	163	82.3	30.98	1	0	1	0	0	1	0	1	0	0	0	1	0	0	0	0	0	0	1	0	0	1	0	1	0	1	1	6	1	1	1	0	0		0	0	0	0	0	1	1	0	0	0	0
0	65	157	51.8	21.02	1	0	1	0	0	1	0	1	1	0	0	0	0	0	0	0	0	0	1	0	0	1	0	0	0	1	1	6	0	0	0	0	1		0	0	0	0	1	1	1	0	0	0	0
1	43	164	60.6	22.53	4	1	1	0	1	3	1	1	1	1	0	0	0	HD	1	0	0	0	0	0	0	0	0	0	0	1	1	6	1	1	0	1	0		0	0	0	0	0	1	0	1	1	0	66
1	75	158	54	21.63	2	0	2	0	0	1	0	1	0	0	0	0	0	0	0	1	0	0	0	0	0	0	0	0	0	1	1	6	1	0	1	0	0		0	0	0	0	0	1	1	0	0	0	0
1	66	170	66.4	22.98	2	0	3	1	0	2	1	1	1	0	0	0	0	0	0	0	0	0	0	0	0	0	0	0	0	1	1	6	1	1	1	0	0		0	0	0	0	0	1	1	0	0	0	0
1	54	163	70	26.35	2	0	4	1	1	3	1	1	0	0	0	0	0	0	0	0	0	0	0	0	0	0	0	1	0	1	1	6	1	1	1	0	0		0	0	0	0	1	1	1	0	0	0	0
1	72	167	67.9	24.35	1	0	2	0	0	1	0	1	1	0	0	0	0	0	0	0	0	0	0	0	0	0	0	0	0	1	1	6	1	0	1	0	0		0	0	0	0	0	1	1	0	0	0	0
1	69	168	63.4	22.46	1	0	2	0	0	2	1	0	1	0	0	0	0	0	0	0	0	0	1	0	0	0	0	0	0	1	1	6	1	0	1	0	0		0	0	0	0	0	1	1	0	0	0	0
0	74	165	51	18.73	2	0	2	0	0	2	1	0	1	0	0	0	0	0	0	0	0	0	1	0	0	0	0	0	0	1	1	6	1	0	1	0	0		0	0	0	0	0	1	1	0	0	0	0
1	70	177	80	25.54	1	0	2	0	0	2	1	1	0	0	0	0	0	0	0	0	0	0	0	0	0	0	0	0	0	1	1	6	1	0	1	0	0		0	0	0	0	0	1	1	0	0	0	0
1	64	163	57.7	21.72	1	0	2	0	0	2	1	0	0	0	0	0	0	0	0	0	0	0	0	0	0	0	0	0	0	1	1	6	1	0	1	0	0		0	0	0	0	0	1	1	0	0	0	0
1	63	171.8	69.3	23.48	1	0	1	0	0	1	0	1	0	0	0	0	0	0	0	0	0	0	0	0	0	0	0	0	0	1	1	6	1	0	0	1	0		0	0	0	0	0	1	1	0	0	0	0
1	57	169	67	23.46	2	0	2	0	0	2	1	1	1	0	0	1	0	0	0	0	0	0	0	0	0	1	0	1	0	1	1	6	1	0	1	0	0		0	0	0	0	0	1	1	0	0	0	0
0	81	165	68.3	25.09	2	0	2	0	0	2	1	1	1	0	1	0	0	0	0	0	0	0	0	0	0	1	0	0	0	1	1	6	1	0	1	0	0		0	0	0	0	0	1	1	0	0	0	0
1	71	159.8	57.3	22.44	2	0	2	0	0	1	0	1	0	0	1	0	1	0	0	0	0	0	0	0	0	0	0	0	0	1	1	6	1	0	1	0	0		0	0	0	0	1	1	1	0	0	0	0
1	68	162.5	62.9	23.82	1	0	2	0	0	1	0	1	1	0	0	0	0	0	0	0	0	0	0	0	0	0	1	1	0	1	1	6	1	0	1	0	0		0	0	0	0	0	1	1	0	0	0	0
1	64	161	71.3	27.51	2	0	2	0	0	1	0	1	0	0	0	0	0	0	0	0	0	0	0	0	0	1	0	0	1	1	1	6	1	0	1	0	0		0	0	0	0	0	1	1	0	0	0	0
1	58	167	77.5	27.79	1	0	2	0	0	1	0	1	0	0	0	0	1	0	0	0	0	0	0	0	0	0	0	0	0	1	1	6	1	1	0	1	0		0	0	0	0	0	1	1	0	0	0	0
1	66	170	61.1	21.14	2	0	3	1	0	2	1	0	1	0	0	0	0	0	0	0	0	0	0	0	0	0	0	1	0	1	1	6	1	1	1	0	0		0	0	0	0	0	1	1	0	0	0	0
1	59	177	78	24.9	1	0	2	0	0	2	1	1	0	0	1	0	1	0	0	0	0	0	0	0	0	0	0	0	0	1	1	6	0	0	0	0	1		0	0	0	0	0	1	1	0	0	0	0
0	47	152	56.1	24.28	2	0	2	0	0	1	0	1	1	0	0	0	1	0	0	0	0	0	0	0	0	0	0	1	0	1	1	6	1	0	1	0	0		0	0	0	0	0	1	1	0	0	0	0
0	57	146.5	59	27.49	2	0	2	0	0	2	1	1	1	0	1	0	0	0	0	0	0	0	0	0	0	0	0	0	0	1	1	6	1	0	1	0	0		0	0	0	0	0	1	1	0	0	0	0
1	58	161	81.5	31.44	1	0	2	0	0	1	0	1	0	0	1	0	1	0	0	0	0	0	0	0	0	1	0	0	0	1	1	6	1	0	0	1	0		0	0	0	0	0	1	1	0	0	0	0
1	64	170	62.4	21.59	1	0	2	0	0	1	0	1	0	0	0	0	0	0	0	1	0	0	0	0	0	0	0	0	0	1	1	6	1	0	1	0	0		0	0	0	0	0	1	1	0	0	0	0
1	56	168	60	21.26	2	0	3	1	0	2	1	0	0	0	0	0	1	0	0	0	0	0	0	0	0	0	0	1	0	1	1	6	1	1	1	0	0		0	0	0	0	0	1	1	0	0	0	0
0	61	146.5	53.3	24.83	2	0	3	1	0	2	1	0	1	0	1	0	0	0	0	0	0	0	1	0	0	0	0	1	0	1	1	6	1	0	1	0	0		0	0	0	0	0	1	1	0	0	0	0
1	69	165	63.7	23.4	2	0	2	0	0	2	1	0	1	0	1	1	1	0	0	0	0	0	0	0	0	1	0	1	0	1	1	6	1	0	1	0	0		0	0	0	0	0	1	1	0	0	0	0
1	57	175	77.9	25.44	1	0	2	0	1	3	1	0	0	0	0	0	0	0	0	0	0	0	0	0	0	0	0	0	0	1	1	6	1	0	0	1	0		0	0	0	0	0	0	0	1	0	1	127
0	60	157.2	59	23.88	1	0	1	0	0	2	1	1	1	0	0	0	0	0	0	0	0	0	0	0	0	0	0	0	0	1	1	6	1	0	1	0	0		0	0	0	0	0	1	1	0	0	0	0
0	71	153	55.5	23.71	2	0	2	0	0	1	0	1	1	0	1	0	0	0	0	0	0	0	0	0	0	0	0	0	0	1	1	6	0	0	0	0	1		0	0	0	0	0	0	0	1	0	1	85
0	80	150	57	25.33	2	0	2	0	1	3	1	1	1	0	0	0	0	0	0	0	0	0	0	0	0	0	0	0	0	1	1	6	1	0	1	0	0		0	0	0	0	0	1	1	0	0	0	0
1	64	169	67.7	23.7	1	0	2	0	0	1	0	0	0	0	0	0	0	0	0	0	0	0	0	0	0	0	0	0	0	1	1	6	1	0	1	0	0		0	0	0	0	0	1	1	0	0	0	0
1	64	162	54.4	20.73	1	0	2	0	0	1	0	1	1	0	1	0	0	0	0	0	0	0	0	0	0	0	0	1	0	1	1	6	1	1	1	0	0		0	0	0	0	0	1	1	0	0	0	0
1	56	169	72.8	25.49	1	0	2	0	0	2	1	0	0	0	1	0	0	0	0	0	0	0	0	0	0	0	0	0	0	1	1	6	1	1	0	1	0		0	0	0	0	0	1	1	0	0	0	0
1	50	174	71.2	23.52	1	0	2	0	0	1	0	0	0	0	0	0	1	0	0	0	0	0	0	0	0	0	0	0	0	1	1	6	1	1	1	0	0		0	0	0	0	0	1	1	0	0	0	0
1	42	172	97.8	33.06	1	0	3	1	0	2	1	1	0	0	1	0	1	0	0	0	0	0	1	0	0	0	0	0	0	1	1	6	1	0	1	0	0		0	0	0	0	0	1	0	1	0	1	91
1	69	162.5	67.8	25.68	1	0	2	0	0	2	1	0	0	0	0	0	0	0	0	0	0	0	0	0	0	0	0	0	0	1	1	6	1	0	1	0	0		0	0	0	0	0	1	1	0	0	0	0
0	63	158	58	23.23	2	0	3	1	0	2	1	1	1	0	0	0	0	0	0	1	0	0	0	0	0	1	0	0	0	1	1	6	1	1	1	0	0		0	0	0	0	0	1	1	0	0	0	0
1	68	167	83.1	29.8	1	0	2	0	1	3	1	1	1	0	0	0	0	0	0	0	0	0	0	0	0	0	0	0	0	1	1	6	1	0	1	0	0		0	0	0	0	0	1	1	0	0	0	0
1	71	171	61.7	21.1	2	0	2	0	0	1	0	0	1	0	0	0	0	0	0	0	0	0	0	0	0	0	0	0	0	1	1	6	1	0	1	0	0		0	0	0	0	0	1	1	0	0	0	0
1	74	166	74.6	27.07	2	0	2	0	0	1	0	1	0	0	0	1	0	0	0	0	1	0	0	1	0	0	0	0	0	1	1	6	1	0	1	0	0		0	0	0	0	0	1	1	0	0	0	0
1	63	162.5	64.6	24.46	1	0	2	0	0	1	0	1	0	0	1	0	0	0	0	0	0	0	0	1	0	0	0	0	0	1	1	6	1	0	1	0	0		0	0	0	0	0	1	1	0	0	0	0
0	40	160	55.8	21.8	1	0	2	0	0	1	0	0	0	0	0	0	0	0	0	0	0	0	1	0	0	0	0	0	0	1	1	6	0	0	0	0	1		0	0	0	0	0	1	1	0	0	0	0
1	58	172	54.9	18.56	1	0	3	1	1	3	1	1	0	0	0	0	1	0	0	0	0	0	0	0	0	0	0	1	0	1	1	6	0	0	0	0	1		0	0	0	0	0	1	1	0	0	0	0
1	54	165	61	22.41	1	0	3	1	0	2	1	0	1	0	1	0	1	0	0	0	0	0	0	1	0	0	0	0	0	1	1	6	1	0	1	0	0		0	0	0	0	0	1	1	0	0	0	0
0	68	152.5	48.5	20.85	2	0	3	1	0	2	1	1	0	0	0	0	1	0	0	1	0	0	0	0	0	0	0	1	0	1	1	6	1	0	1	0	0		0	0	0	0	0	1	1	0	0	0	0
0	73	148	52.9	24.15	2	0	2	0	1	3	1	1	0	0	0	0	0	0	0	0	0	0	1	0	0	1	0	0	0	1	1	6	1	0	1	0	0		0	0	0	0	0	1	1	0	0	0	0
1	47	161	64.2	24.77	2	0	3	1	1	3	1	0	0	0	0	0	1	0	0	0	0	0	0	0	0	0	0	0	0	1	1	6	1	0	1	0	0		0	0	0	0	0	1	1	0	0	0	0
1	67	168.5	76.4	26.91	1	0	2	0	0	1	0	0	0	0	0	0	0	0	0	0	0	0	0	0	0	0	1	0	0	1	1	6	1	0	1	0	0		0	0	0	0	0	1	0	1	0	1	97
0	75	152	49.7	21.51	2	0	3	1	0	2	1	1	1	0	1	0	0	0	0	0	0	0	0	0	0	0	0	0	0	1	1	6	1	0	1	0	0		0	0	0	0	0	1	1	0	0	0	0
1	57	174.5	80.8	26.54	3	1	3	1	0	2	1	0	1	0	0	0	1	0	0	0	0	0	0	0	0	1	0	0	0	1	1	6	1	1	1	0	0		0	0	0	0	0	0	0	1	0	1	137
1	68	163.5	68.7	25.7	2	0	3	1	0	2	1	1	0	0	0	0	0	0	0	0	0	0	1	0	0	1	0	0	0	1	1	6	1	0	1	0	0		0	0	0	0	0	1	1	0	0	0	0
0	61	158	54.2	21.71	2	0	2	0	0	1	0	1	1	1	1	0	0	HD	1	0	0	0	0	0	0	0	0	0	0	1	1	6	1	0	1	0	0		0	0	0	0	0	1	1	0	0	0	0
0	62	165	61	22.41	2	0	3	1	0	2	1	0	1	0	1	0	0	0	0	0	0	0	0	1	0	0	0	0	0	1	1	6	1	0	1	0	0		0	0	0	0	0	1	1	0	0	0	0
0	69	149	50.95	22.95	1	0	2	0	1	3	1	0	0	0	1	0	0	0	0	0	0	0	1	1	0	0	0	0	0	1	1	6	1	0	1	0	0		0	0	0	0	0	1	0	1	0	1	118
0	49	165	63.2	23.21	1	0	3	1	0	2	1	1	0	0	0	0	0	0	0	0	0	0	0	1	0	0	0	0	0	1	1	6	0	0	0	0	1		0	0	0	0	0	1	1	0	0	0	0
1	67	167	73	26.18	2	0	1	0	0	1	0	0	1	0	0	0	0	0	0	0	0	0	0	0	0	0	0	0	0	1	1	6	1	0	1	0	0		0	0	0	0	0	1	0	1	0	1	148
1	76	165	66	24.24	3	1	1	0	0	2	1	0	0	0	0	0	0	0	0	0	0	0	0	0	0	0	0	1	0	1	1	6	1	0	1	0	0		0	0	0	0	0	1	1	0	0	0	0
1	51	172	72.1	24.37	1	0	3	1	0	2	1	0	0	0	0	0	1	0	0	0	0	0	0	0	0	0	0	0	0	1	1	6	0	0	0	0	1		0	0	0	0	0	1	1	0	0	0	0
0	68	158	67	26.84	1	0	1	0	0	1	0	1	0	0	0	0	0	0	0	1	0	0	0	0	0	0	0	0	0	1	1	6	1	0	0	1	0		0	0	0	0	0	1	1	0	0	0	0
0	59	152	68.4	29.61	2	0	2	0	0	1	0	1	0	0	0	0	0	0	0	0	0	0	0	0	0	0	0	1	0	1	1	6	1	1	1	0	0		0	0	0	0	0	1	1	0	0	0	0
1	76	165	71.2	26.15	1	0	3	1	0	2	1	0	0	0	0	0	1	0	0	0	0	0	0	0	0	0	0	0	0	1	1	6	1	0	0	1	0		0	0	0	0	0	1	1	0	0	0	0
0	66	157	53.3	21.62	2	0	2	0	0	1	0	0	1	1	0	0	0	0	0	0	0	0	1	1	0	0	0	0	0	1	1	6	1	0	1	0	0		0	0	0	0	0	1	1	0	0	0	0
1	64	172	77.7	26.26	2	0	2	0	0	1	0	1	0	0	0	0	0	0	0	0	0	0	0	0	0	0	0	1	0	1	1	6	0	0	0	0	1		0	0	0	0	0	1	1	0	0	0	0
0	62	154	56.6	23.87	2	0	2	0	1	3	1	1	1	0	0	0	0	0	0	0	0	0	0	0	0	1	0	1	0	1	1	6	1	0	1	0	0		0	0	0	0	0	1	1	0	0	0	0
1	42	179	83.8	26.15	1	0	2	0	0	1	0	0	0	0	1	0	0	0	0	0	0	0	0	0	0	0	0	0	0	1	1	6	1	0	1	0	0		0	0	0	0	0	1	1	0	0	0	0
1	34	174.5	105.7	34.71	1	0	3	1	0	2	1	1	0	0	1	0	1	0	0	0	0	0	0	0	0	0	0	0	0	1	1	6	1	1	0	1	0		0	0	0	0	0	1	1	0	0	0	0
1	65	157	62.5	25.36	1	0	2	0	0	1	0	0	0	0	0	0	0	0	0	0	0	0	0	0	0	0	0	0	0	1	1	6	1	0	1	0	0		0	0	0	0	0	1	1	0	0	0	0
1	76	165	60	22.04	2	0	2	0	0	1	0	1	1	0	0	1	0	0	0	0	0	0	0	0	0	1	0	1	0	1	1	6	1	0	1	0	0		0	0	0	0	0	1	1	0	0	0	0
0	61	155	48	19.98	2	0	3	1	0	2	1	0	1	0	0	0	0	0	0	0	0	0	0	0	0	0	0	0	0	1	1	6	1	1	1	0	0		0	0	0	0	0	1	1	0	0	0	0
1	48	164.6	68.9	25.43	1	0	3	1	0	2	1	1	0	0	1	0	0	0	0	0	0	0	0	0	0	0	0	0	0	1	1	6	1	1	1	0	0		0	0	0	0	0	1	1	0	0	0	0
1	68	173	57.8	19.31	1	0	2	0	0	1	0	1	0	0	0	1	0	0	0	0	1	0	0	0	0	0	0	0	0	1	1	6	1	0	1	0	0		0	0	0	0	0	1	1	0	0	0	0
0	58	156	60.3	24.78	1	0	2	0	0	1	0	0	1	0	0	0	0	0	0	0	0	0	0	0	0	0	0	1	0	1	1	6	0	0	0	0	1		0	0	0	0	0	1	1	0	0	0	0
1	68	165	66.5	24.43	1	0	2	0	0	1	0	1	1	0	1	0	1	0	0	0	0	0	0	0	0	0	0	1	0	1	1	6	1	0	0	1	0		0	0	0	0	0	1	0	1	1	0	90
1	66	168	75	26.57	1	0	2	0	0	1	0	0	0	0	1	0	0	0	0	0	0	0	0	0	0	0	0	1	0	1	1	6	0	0	0	0	1		0	0	0	0	0	1	1	0	0	0	0
1	50	167	67	24.02	1	0	2	0	0	1	0	0	0	0	0	0	1	0	0	0	0	1	0	1	0	0	0	0	0	1	1	6	1	0	1	0	0		0	0	0	0	0	1	0	1	0	1	83
1	65	159	60.4	23.89	1	0	2	0	0	1	0	0	0	0	0	0	0	0	0	0	0	0	1	0	0	1	0	0	0	1	1	6	0	0	0	0	1		0	0	0	0	0	1	1	0	0	0	0
1	45	165.1	80.2	29.42	1	0	3	1	0	1	0	1	0	0	1	0	0	0	0	0	0	0	0	0	0	0	0	0	0	1	1	6	0	0	0	0	1		0	0	0	0	0	1	1	0	0	0	0
1	64	169	76.6	26.82	3	1	3	1	0	2	1	1	0	0	0	0	0	0	0	0	0	0	1	0	0	0	0	0	0	1	1	6	1	0	1	0	0		0	0	0	0	0	1	1	0	0	0	0
0	71	150	74.6	33.16	2	0	3	1	0	2	1	1	1	0	1	0	0	0	0	0	0	0	0	0	0	0	0	1	0	1	1	6	1	0	1	0	0		0	0	0	0	0	1	1	0	0	0	0
1	58	166	68.5	24.86	1	0	3	1	0	2	1	0	0	0	0	0	0	0	0	0	0	0	1	0	0	0	0	0	0	1	1	6	1	1	1	0	0		0	0	0	0	0	1	1	0	0	0	0
0	80	148	56.1	25.61	2	0	2	0	1	3	1	1	0	0	1	1	0	0	0	0	0	0	0	0	0	0	0	0	0	1	1	6	1	0	1	0	0		0	0	0	0	0	1	1	0	0	0	0
1	51	164	66.7	24.8	2	0	3	1	0	2	1	1	1	0	1	0	1	0	0	0	0	0	0	0	0	0	0	0	0	1	1	6	1	0	1	0	0		0	0	0	0	0	1	1	0	0	0	0
0	74	146	60	28.15	3	1	1	0	1	3	1	0	0	0	1	0	0	0	0	0	0	0	1	0	0	0	0	0	0	1	1	6	0	0	0	0	1		0	0	0	0	0	1	1	0	0	0	0
1	52	173	70	23.39	2	0	2	0	0	1	0	0	1	0	0	0	1	0	0	0	0	0	0	0	0	1	0	0	0	1	1	6	1	0	1	0	0		0	0	0	0	0	1	1	0	0	0	0
0	68	155	68	28.3	2	0	2	0	0	1	0	1	0	0	0	0	0	0	0	0	0	0	0	0	0	0	0	0	0	1	1	6	1	0	1	0	0		0	0	0	0	0	1	1	0	0	0	0
0	50	154	54.1	22.81	1	0	2	0	0	1	0	1	0	0	0	0	0	0	0	0	0	0	0	0	0	0	0	0	0	1	1	6	1	0	0	1	0		0	0	0	0	0	1	0	1	0	1	144
1	72	167	52.4	18.79	1	0	3	1	0	2	1	0	0	0	0	0	0	0	0	0	0	0	0	0	0	0	0	1	0	1	1	6	0	0	0	0	1		0	0	0	0	0	1	1	0	0	0	0
1	65	165	82.3	30.23	2	0	2	0	1	3	1	1	1	0	1	1	1	0	0	0	1	0	0	0	0	0	0	0	0	1	1	6	1	0	1	0	0		0	0	0	0	0	1	1	0	0	0	0
0	75	150	53.6	23.82	2	0	2	0	1	3	1	1	1	0	0	0	0	0	0	0	0	0	1	0	0	0	0	0	0	1	1	6	1	0	1	0	0		0	0	0	0	0	1	0	1	1	0	48
1	53	172	76.4	25.82	2	0	2	0	1	3	1	0	0	0	1	0	0	0	0	0	0	0	1	1	0	0	0	0	0	1	1	6	1	0	1	0	0		0	0	0	0	0	1	1	0	0	0	0
0	60	165	90.2	33.13	2	0	3	1	0	2	1	1	1	0	0	0	0	0	0	0	0	0	0	0	0	0	0	0	0	1	1	6	1	0	1	0	0		0	0	0	0	0	1	1	0	0	0	0
1	57	172	80.2	27.11	2	0	2	0	0	1	0	0	1	0	0	0	0	0	0	0	0	0	0	0	0	0	0	1	0	1	1	6	1	0	1	0	0		0	0	0	0	0	1	1	0	0	0	0
1	62	160.5	70.9	27.52	2	0	2	0	0	1	0	1	0	0	1	1	1	0	0	0	0	0	0	0	0	1	0	1	0	1	1	6	1	0	1	0	0		0	0	0	0	0	1	1	0	0	0	0
1	74	165	71.45	26.24	2	0	2	0	0	1	0	1	0	0	0	1	0	0	0	0	0	0	0	0	0	1	0	1	0	1	1	6	1	0	1	0	0		0	0	0	0	0	1	1	0	0	0	0
0	64	156	59.2	24.33	2	0	2	0	0	1	0	1	0	0	0	0	0	0	0	0	0	0	0	0	0	1	0	1	0	1	1	6	1	0	0	1	0		0	0	0	0	0	1	1	0	0	0	0
1	76	167	53.8	19.29	2	0	2	0	0	2	1	1	1	0	0	0	1	0	0	0	0	0	0	1	0	1	0	0	0	1	1	6	1	0	1	0	0		1	0	0	0	0	1	1	0	0	0	0
0	81	142	51.4	25.49	2	0	2	0	0	1	0	1	1	0	0	0	0	0	0	0	0	0	0	0	0	0	0	1	0	1	1	6	1	0	1	0	0		0	0	0	0	0	1	1	0	0	0	0
0	67	149	40.9	18.42	2	0	2	0	0	1	0	0	0	0	0	0	0	0	0	0	0	0	0	0	0	0	0	0	0	1	1	6	1	0	1	0	0		0	0	0	0	0	1	1	0	0	0	0
1	62	161	66.4	25.62	2	0	2	0	0	2	1	0	1	0	0	0	0	0	0	0	0	0	0	0	0	0	0	0	0	1	1	6	1	0	1	0	0		0	0	0	0	0	1	1	0	0	0	0
1	63	161	70.4	27.16	2	0	3	1	1	3	1	1	1	0	0	0	1	0	0	0	0	0	0	0	0	1	0	0	0	1	1	6	1	0	1	0	0		0	0	0	0	0	1	1	0	0	0	0
1	61	163	61.2	23.03	1	0	1	0	0	1	0	0	1	0	0	0	1	0	0	0	0	0	0	0	0	0	0	1	1	1	1	6	1	0	1	0	0		0	0	0	0	0	1	1	0	0	0	0
1	28	185.5	70.5	20.49	1	0	1	0	0	1	0	0	0	0	0	0	1	0	0	0	0	0	0	0	0	0	0	0	0	1	1	6	1	1	0	1	0		0	0	0	0	0	1	1	0	0	0	0
1	62	155	56	23.31	1	0	2	0	0	1	0	1	1	0	0	0	0	0	0	0	0	0	1	0	0	1	0	1	0	1	1	6	1	1	0	1	0		0	0	0	0	0	1	1	0	0	0	0
1	53	160.5	68.4	26.55	1	0	2	0	0	1	0	0	0	0	1	0	0	0	0	0	0	0	1	0	0	0	0	0	0	1	1	6	0	0	0	0	1		0	0	0	0	0	1	1	0	0	0	0
1	66	167	64	22.95	2	0	2	0	0	1	0	0	0	0	0	0	0	0	0	0	0	0	0	0	0	1	0	0	0	1	1	6	1	0	1	0	0		0	0	0	0	0	1	1	0	0	0	0
1	46	174	96	31.71	2	0	3	1	0	1	0	0	0	0	0	0	0	0	0	0	0	0	1	0	0	0	0	0	0	1	1	6	1	0	1	0	0		0	0	0	0	0	1	1	0	0	0	0
1	71	161	68.9	26.58	1	0	2	0	1	3	1	1	0	0	0	0	1	0	0	0	0	0	0	0	0	0	0	1	0	1	1	6	1	0	0	1	0		1	0	0	0	0	1	1	0	0	0	0
1	68	167.3	63.79	22.79	2	0	2	0	0	1	0	1	1	0	0	0	0	0	0	0	0	0	0	0	0	0	0	0	0	1	1	6	1	0	1	0	0		0	0	0	0	0	1	1	0	0	0	0
0	67	170	59.5	20.59	3	1	3	1	1	3	1	0	1	0	0	0	0	0	0	0	0	0	0	0	0	1	0	0	0	1	1	6	1	0	1	0	0		0	0	1	0	0	1	1	0	0	0	0
0	72	150	55.3	24.58	2	0	3	1	1	3	1	1	0	0	0	0	0	0	0	0	0	0	0	0	0	0	0	0	0	1	1	6	1	0	1	0	0		0	0	0	0	0	1	1	0	0	0	0
0	76	148	51.5	23.51	2	0	2	0	0	1	0	0	0	0	0	0	0	0	0	0	0	0	1	1	0	0	0	1	0	1	1	6	1	0	1	0	0		0	0	0	0	0	1	1	0	0	0	0
1	56	170	69.2	23.94	2	0	2	0	0	1	0	0	1	0	0	0	0	0	0	0	0	0	1	1	0	0	0	0	0	1	1	6	1	0	1	0	0		0	0	0	0	0	1	1	0	0	0	0
1	75	168	68.8	24.38	2	0	2	0	0	1	0	1	1	1	0	0	0	HD	1	0	0	0	1	0	0	0	0	1	0	1	1	6	1	0	1	0	0		0	0	0	0	0	1	1	0	0	0	0
1	64	168	65.1	23.07	2	0	2	0	1	3	1	0	1	0	0	0	0	0	0	0	0	0	0	0	0	0	0	0	0	1	1	6	1	1	1	0	0		0	0	0	0	0	1	1	0	0	0	0
0	50	156	80.5	33.08	1	0	3	1	0	2	1	1	0	0	0	0	0	0	0	0	0	0	1	0	0	0	0	0	0	1	1	6	1	0	0	1	0		0	0	0	0	0	1	1	0	0	0	0
1	72	170.2	66.3	22.89	2	0	2	0	0	1	0	1	0	0	0	1	0	0	0	0	0	0	0	0	0	1	0	0	0	1	1	6	1	0	1	0	0		0	0	0	0	0	1	1	0	0	0	0
1	63	163.7	74.1	27.65	2	0	2	0	1	3	1	1	1	0	0	0	0	0	0	0	0	0	0	0	0	1	0	0	0	1	1	6	1	0	1	0	0		0	0	0	0	0	1	1	0	0	0	0
0	66	155	65	27.06	2	0	2	0	0	1	0	1	1	0	0	1	0	0	0	0	1	0	0	0	0	0	0	1	0	1	1	6	1	0	1	0	0		0	0	0	0	0	1	1	0	0	0	0
1	68	165	58.8	21.6	1	0	2	0	0	1	0	0	0	0	0	1	1	0	0	0	0	0	0	0	0	0	0	1	1	1	1	6	1	0	0	1	0		0	0	0	0	0	1	1	0	0	0	0
1	74	179	78.5	24.5	1	0	2	0	0	1	0	1	0	0	0	0	0	0	0	0	0	0	1	1	0	0	0	0	0	1	1	6	1	0	0	1	0		0	0	0	0	0	1	1	0	0	0	0
1	60	161	68.2	26.31	1	0	2	0	0	1	0	1	1	0	0	0	0	0	0	0	0	0	0	0	0	0	0	0	0	1	1	6	1	0	1	0	0		0	0	0	0	0	1	1	0	0	0	0
1	63	176	70.6	22.79	1	0	1	0	1	3	1	1	1	1	0	1	1	HD	1	0	0	0	0	0	0	0	0	1	0	1	1	6	1	0	0	1	0		0	0	0	0	0	1	1	0	0	0	0
0	63	157	68	27.59	1	0	1	0	0	1	0	1	1	1	0	0	0	HD	1	0	0	0	1	1	0	0	0	0	0	1	1	6	1	0	1	0	0		0	0	0	0	0	1	0	1	1	0	38
1	45	170	73.8	25.54	1	0	2	0	0	2	1	0	0	0	0	0	1	0	0	0	0	0	1	1	0	0	0	0	0	1	1	6	1	1	0	1	0		0	0	0	0	0	1	1	0	0	0	0
1	70	167	53.2	19.08	2	0	2	0	1	3	1	0	1	0	0	1	0	0	0	0	0	0	0	1	0	0	0	0	0	1	1	6	1	0	1	0	0		0	0	0	0	0	1	1	0	0	0	0
1	71	164.2	68.9	25.55	1	0	1	0	0	1	0	0	0	0	0	0	0	0	0	0	0	0	0	0	0	0	0	0	0	1	1	6	1	0	1	0	0		0	0	0	0	0	1	1	0	0	0	0
0	75	153	59.4	25.37	1	0	1	0	0	1	0	0	1	0	1	0	0	0	0	0	0	0	0	0	0	0	0	0	0	1	1	6	1	0	1	0	0		0	0	0	0	0	1	1	0	0	0	0
1	78	165	62.3	22.88	1	0	2	0	1	3	1	1	1	0	0	1	1	0	0	0	0	0	0	0	0	1	0	1	0	1	1	6	1	0	1	0	0		2	0	0	0	1	1	0	1	1	0	on ecmo
1	64	172	82.9	28.02	2	0	2	0	0	2	1	1	0	0	0	0	1	0	0	0	0	0	0	0	0	0	0	0	0	1	1	6	1	1	0	1	0		0	0	0	0	0	1	1	0	0	0	0
1	65	162.5	71.9	27.23	1	0	1	0	0	1	0	0	0	0	0	1	0	0	0	0	0	0	0	0	0	1	0	1	1	1	1	6	1	0	1	0	0		0	0	0	0	0	1	1	0	0	0	0
1	61	164.8	73.8	27.17	2	0	1	0	0	1	0	1	0	0	0	0	0	0	0	0	0	0	0	0	0	0	0	1	0	1	1	6	1	0	1	0	0		0	0	0	0	0	0	0	1	0	1	112
1	54	165	74.7	27.44	1	0	2	0	1	3	1	0	0	0	0	0	0	0	0	0	0	0	1	1	1	0	0	0	0	1	1	6	1	0	1	0	0		0	0	0	0	0	1	0	1	0	1	116
0	76	165	53.5	19.65	2	0	3	1	0	2	1	1	0	0	0	0	0	0	0	0	0	0	0	0	0	1	0	0	0	1	1	6	1	1	1	0	0		0	0	0	0	0	1	1	0	0	0	0
1	70	165	65.4	24.02	2	0	2	0	1	3	1	0	0	0	0	0	1	0	0	1	0	0	0	0	0	1	0	1	0	1	1	6	1	0	1	0	0		1	0	0	0	1	1	0	1	1	0	144
1	59	175	71.5	23.35	2	0	3	1	0	2	1	0	0	0	1	0	1	0	0	0	0	0	0	0	0	0	0	0	0	1	1	6	1	1	0	1	0		0	0	0	0	0	1	1	0	0	0	0
0	63	165	64.9	23.84	2	0	2	0	1	3	1	1	0	0	0	0	0	0	0	0	0	0	0	0	0	0	0	0	0	1	1	6	0	0	0	0	1		0	0	0	0	0	1	0	1	0	1	70
1	64	179	79.1	24.69	2	0	3	1	0	1	0	0	0	0	0	0	0	0	0	0	0	0	0	1	0	0	0	0	0	1	1	6	1	0	1	0	0		0	0	0	0	0	1	1	0	0	0	0
0	57	153	56.6	24.18	1	0	3	1	0	2	1	0	0	0	1	0	0	0	0	0	0	0	0	0	0	0	0	1	0	1	1	6	1	1	0	1	0		0	0	0	0	0	1	1	0	0	0	0
0	66	152	57.3	24.8	2	0	2	0	0	1	0	1	0	0	0	0	0	0	0	0	0	0	1	0	0	0	0	0	0	1	1	6	1	0	1	0	0		0	0	0	0	0	1	1	0	0	0	0
1	68	160	71.8	28.05	1	0	3	1	0	2	1	0	0	0	0	1	1	0	0	0	0	0	0	0	0	0	0	1	0	1	1	6	1	0	0	1	0		0	0	0	0	0	1	1	0	0	0	0
0	68	165	58.4	21.45	1	0	4	1	0	1	0	1	1	0	0	0	0	0	0	0	0	0	0	0	0	1	0	0	0	1	1	6	1	0	0	1	0		0	0	0	0	1	1	1	0	0	0	0
0	65	155.5	68.4	28.29	2	0	3	1	1	3	1	1	0	0	0	0	0	0	0	0	0	0	0	0	0	0	0	0	0	1	1	6	1	0	1	0	0		0	0	0	0	0	1	1	0	0	0	0
1	67	165	56.8	20.86	1	0	3	1	0	2	1	0	0	0	0	0	0	0	0	0	0	0	0	0	0	0	0	0	0	1	1	6	1	1	1	0	0		0	0	0	0	0	1	1	0	0	0	0
1	49	156	58.3	23.96	2	0	2	0	1	3	1	0	0	0	0	0	1	0	0	0	0	0	0	0	0	0	0	0	0	1	1	6	1	0	1	0	0		0	0	0	0	0	1	1	0	0	0	0
1	76	169	60.5	21.18	1	0	2	0	0	2	1	0	1	0	1	0	0	0	0	0	0	0	1	0	0	0	0	0	0	1	1	6	1	0	1	0	0		0	0	0	0	0	1	0	1	1	0	82
1	58	167	67.6	24.24	2	0	2	0	0	1	0	1	0	0	0	0	0	0	0	0	0	0	0	0	0	0	0	0	0	1	1	6	1	0	1	0	0		0	0	0	0	0	1	1	0	0	0	0
1	65	169	71.5	25.03	2	0	3	1	0	1	0	1	1	0	0	0	0	0	0	0	0	0	0	0	0	1	0	0	0	1	1	6	1	0	1	0	0		0	0	0	0	0	1	1	0	0	0	0
0	70	154	61.4	25.89	3	1	1	0	0	1	0	1	0	0	0	0	0	0	0	0	0	0	0	0	0	0	0	0	0	1	1	6	1	0	1	0	0		0	0	0	0	0	0	0	1	0	1	171
0	69	140	50.1	25.56	2	0	3	1	0	2	1	0	0	0	0	0	0	0	0	0	0	0	1	0	0	0	0	0	0	1	1	6	1	0	1	0	0		0	0	0	0	0	1	1	0	0	0	0
1	46	169	68	23.81	2	0	3	1	1	3	1	0	1	0	0	0	1	0	0	0	0	0	0	0	0	0	0	0	0	1	1	6	1	0	1	0	0		0	0	0	0	0	1	1	0	0	0	0
0	74	151.8	68.6	29.77	2	0	2	0	0	1	0	1	0	0	0	0	0	0	0	1	0	0	1	1	0	1	0	0	0	1	1	6	1	0	1	0	0		0	0	0	0	0	1	1	0	0	0	0
1	53	168	66.3	23.49	2	0	2	0	0	1	0	1	1	0	1	0	0	0	0	0	0	0	1	1	0	1	0	1	1	1	1	6	1	0	1	0	0		0	0	0	0	0	1	1	0	0	0	0
1	62	165	75.2	27.62	2	0	2	0	0	1	0	1	0	0	0	0	0	0	0	0	0	0	0	0	0	0	0	0	0	1	1	6	1	0	1	0	0		0	0	0	0	0	1	1	0	0	0	0
1	64	166.5	72	25.97	2	0	2	0	0	1	0	1	0	0	0	0	0	0	0	0	0	0	0	0	0	1	0	1	0	1	1	6	1	0	1	0	0		0	0	0	0	0	1	1	0	0	0	0
1	73	167	57.2	20.51	2	0	2	0	1	3	1	1	1	0	0	0	0	0	0	0	0	0	0	0	0	0	0	0	0	1	1	6	1	0	1	0	0		0	0	0	0	0	1	1	0	0	0	0
1	69	162.5	68.1	25.79	1	0	3	1	0	2	1	0	1	0	1	1	1	0	0	0	0	0	0	0	0	0	0	1	0	1	1	6	1	1	0	1	0		0	0	0	0	0	1	1	0	0	0	0
1	63	167.5	68.8	24.52	1	0	3	1	0	2	1	0	0	0	1	0	1	0	0	0	0	0	0	0	0	0	0	0	0	1	1	6	1	0	0	1	0		0	0	0	0	0	1	1	0	0	0	0
1	44	173	73.35	24.51	1	0	2	0	0	2	1	0	0	0	1	0	1	0	0	0	0	0	0	0	0	0	0	0	0	1	1	6	0	0	0	0	1		0	0	0	0	0	1	1	0	0	0	0
1	68	154.5	61.6	25.81	2	0	2	0	0	1	0	1	0	0	0	0	1	0	0	0	0	0	1	0	0	0	0	1	0	1	1	6	1	0	1	0	0		0	0	0	0	0	1	1	0	0	0	0
0	66	160	58.1	22.7	2	0	2	0	0	2	1	1	0	0	0	0	0	0	0	0	0	0	0	0	0	0	0	0	0	1	1	6	1	0	1	0	0		0	0	0	0	0	1	1	0	0	0	0
1	81	165	62.7	23.03	1	0	3	1	0	2	1	1	0	0	0	0	0	0	0	0	0	0	0	0	0	0	0	0	0	1	1	6	1	1	0	1	0		0	0	0	0	0	1	1	0	0	0	0
1	39	167	44.6	15.99	1	0	2	0	0	1	0	0	0	1	0	0	0	HD	1	0	0	0	0	0	0	0	0	0	0	1	1	6	1	0	1	0	0		0	0	0	0	0	1	1	0	0	0	0
0	75	153	63	26.91	1	0	2	0	0	1	0	1	0	0	1	0	0	0	0	0	0	0	0	0	0	1	0	0	0	1	1	6	1	0	0	1	0		0	0	0	0	0	1	1	0	0	0	0
1	70	157	60	24.34	2	0	2	0	0	1	0	1	0	0	1	0	0	0	0	1	0	0	0	0	0	1	0	1	0	1	1	6	1	0	1	0	0		0	0	0	0	0	1	1	0	0	0	0
1	75	161	69	26.62	3	1	1	0	0	1	0	0	1	0	0	0	0	0	0	0	0	1	1	1	0	1	0	0	0	1	1	6	1	1	1	0	0		0	0	0	0	0	0	0	1	0	1	117
0	78	143	51	24.94	2	0	3	1	0	2	1	1	1	0	0	0	0	0	0	0	0	0	0	0	0	0	0	1	0	1	1	6	1	0	1	0	0		0	0	0	0	0	1	1	0	0	0	0
0	65	146	50.8	23.83	2	0	2	0	0	2	1	1	0	0	1	0	0	0	0	0	0	0	0	0	0	0	0	0	0	1	1	6	1	1	1	0	0		0	0	0	0	0	1	1	0	0	0	0
0	66	150	60.8	27.02	1	0	2	0	0	2	1	1	0	0	0	0	0	0	0	0	0	0	0	0	0	0	0	1	0	1	1	6	1	0	0	1	0		0	0	0	0	0	1	1	0	0	0	0
1	53	172	73.3	24.78	2	0	1	0	0	1	0	1	0	0	1	0	1	0	0	0	0	0	1	1	0	0	0	0	0	1	1	6	1	0	0	1	0		0	0	0	0	0	1	1	0	0	0	0
0	83	155	48.1	20.02	3	1	1	0	0	2	1	0	1	0	0	0	1	0	0	0	0	0	0	0	0	0	0	1	0	1	1	6	1	0	0	1	0		0	0	0	0	0	0	0	1	0	1	89
1	70	161.7	67.6	25.85	2	0	1	0	0	1	0	1	0	0	0	0	0	0	0	0	0	0	0	0	1	0	0	0	0	1	1	6	1	0	0	1	0		0	0	0	0	0	1	1	0	0	0	0
0	69	157	65.1	26.41	1	0	3	1	0	2	1	1	1	0	0	0	0	0	0	0	0	0	0	0	0	0	0	0	0	1	1	6	1	1	0	1	0		0	0	0	0	0	1	1	0	0	0	0
0	65	153	79	33.75	2	0	3	1	0	1	0	1	0	0	0	0	0	0	0	0	0	0	0	0	0	1	0	1	0	1	1	6	1	0	1	0	0		0	0	0	0	0	1	1	0	0	0	0
1	66	167.6	60.7	21.61	2	0	2	0	0	1	0	1	0	0	0	0	0	0	0	1	0	0	0	0	0	0	0	0	0	1	1	6	1	0	1	0	0		0	0	0	0	0	1	1	0	0	0	0
1	38	174	108.65	35.89	2	0	2	0	0	1	0	1	1	0	0	0	0	0	0	0	0	0	0	0	0	0	0	0	0	1	1	6	1	0	1	0	0		0	0	0	0	0	1	1	0	0	0	0
1	78	167	57.8	20.73	1	0	3	1	0	2	1	1	1	0	0	0	0	0	0	0	0	0	1	1	0	1	0	1	0	1	1	6	1	0	0	1	0		0	0	0	0	0	1	0	1	1	0	50
0	65	152	58	25.1	2	0	3	1	0	2	1	0	0	0	0	0	0	0	0	0	0	0	0	0	0	1	0	0	0	1	1	6	1	0	1	0	0		0	0	0	0	0	1	1	0	0	0	0
1	50	166	61.3	22.25	2	0	2	0	1	3	1	0	0	0	0	0	0	0	0	1	0	0	1	0	0	0	0	0	0	1	1	6	1	0	1	0	0		0	0	0	0	0	1	1	0	0	0	0
0	63	160	61.8	24.14	1	0	2	0	0	1	0	0	1	0	0	0	0	0	0	0	0	0	1	0	0	0	0	0	0	1	1	6	1	0	0	1	0		0	0	0	0	0	1	1	0	0	0	0
0	56	152	39.3	17.01	1	0	2	0	0	1	0	1	0	0	0	0	0	0	0	0	0	0	0	0	0	1	0	1	0	1	1	6	1	0	1	0	0		0	0	0	0	0	1	1	0	0	0	0
1	56	162	67.1	25.57	1	0	2	0	0	1	0	0	1	0	1	0	0	0	0	0	0	0	0	0	0	0	0	0	0	1	1	6	1	0	0	1	0		0	0	0	0	0	1	1	0	0	0	0
1	52	171	80.1	27.39	2	0	2	0	1	3	1	0	0	0	0	0	1	0	0	0	0	0	0	0	0	0	0	0	0	1	1	6	1	0	1	0	0		0	0	0	0	0	1	1	0	0	0	0
1	72	155	43.7	18.19	2	0	2	0	0	2	1	1	0	0	1	0	0	0	0	0	0	0	0	0	0	1	0	1	0	1	1	6	1	0	1	0	0		0	0	0	0	0	1	1	0	0	0	0
0	56	152.2	69	29.79	2	0	3	1	1	3	1	1	1	1	0	0	0	0	0	0	0	0	0	0	0	1	0	0	0	1	1	6	1	0	1	0	0		0	0	0	0	0	1	1	0	0	0	0
1	50	173	64.8	21.65	1	0	1	0	0	1	0	0	1	0	0	1	0	0	0	1	0	0	0	0	0	1	0	1	0	1	1	6	1	0	1	0	0		0	0	0	0	0	1	1	0	0	0	0
0	63	150	62	27.56	1	0	2	0	0	1	0	1	1	0	1	0	1	0	0	0	0	0	0	1	0	0	0	0	0	1	1	6	1	0	0	1	0		0	0	0	0	0	1	1	0	0	0	0
1	64	168	86.4	30.61	2	0	2	0	0	1	0	0	0	0	0	0	0	0	0	0	0	0	0	1	0	0	0	0	0	1	1	6	1	0	1	0	0		0	0	0	0	0	1	1	0	0	0	0
1	50	164.8	70.4	25.92	1	0	3	1	1	3	1	1	0	0	0	0	0	0	0	0	0	0	0	0	0	0	0	0	0	1	1	6	1	1	1	0	0		0	1	0	0	0	1	0	1	1	0	122
0	67	152	59.7	25.84	2	0	2	0	0	2	1	1	1	0	0	0	0	0	0	0	0	0	0	0	0	1	0	0	0	1	1	6	1	1	0	1	0		0	0	0	0	0	1	1	0	0	0	0
1	73	162	62.1	23.66	2	0	3	1	0	2	1	0	0	0	0	0	1	0	0	0	0	0	0	0	0	1	0	1	0	1	1	6	1	0	1	0	0		0	0	0	0	0	1	1	0	0	0	0
0	73	144	49.6	23.92	1	0	2	0	0	1	0	0	1	0	0	0	0	0	0	0	0	0	0	0	0	0	0	1	0	1	1	6	1	0	1	0	0		0	0	0	0	0	1	1	0	0	0	0
0	63	149	66.6	30	1	0	3	1	0	2	1	1	1	0	0	1	0	0	0	0	0	0	1	0	0	0	0	1	0	1	1	6	1	1	1	0	0		0	0	0	0	0	0	0	1	0	1	117
1	80	170.5	70.5	24.25	2	0	2	0	0	1	0	1	0	0	0	0	0	0	0	0	0	0	0	0	0	1	0	0	0	1	1	6	1	0	1	0	0		0	0	0	0	0	1	1	0	0	0	0
1	56	160	66	25.78	2	0	3	1	0	2	1	0	0	0	1	0	1	0	0	0	0	0	1	0	0	0	0	1	0	1	1	6	1	0	1	0	0		0	0	0	0	0	1	1	0	0	0	0
1	60	169	76.2	26.68	1	0	2	0	0	1	0	1	1	0	0	0	0	0	0	0	0	0	0	0	0	0	0	0	0	1	1	6	1	0	0	1	0		0	0	0	0	0	1	1	0	0	0	0
1	53	168	67.2	23.81	1	0	2	0	0	1	0	1	0	0	0	0	0	0	0	0	0	0	0	0	0	0	0	0	0	1	1	7	1	0	1	0	0		0	0	0	0	0	1	1	0	0	0	0
1	67	163	63.3	23.82	1	0	2	0	0	2	1	1	0	0	0	0	0	0	0	0	0	0	1	0	0	0	0	0	0	1	1	7	1	1	0	1	0		0	0	0	0	1	1	1	0	0	0	0
1	69	165	66.75	24.52	1	0	1	0	0	1	0	1	1	0	0	1	0	0	0	0	0	0	1	0	0	1	0	0	0	1	1	7	1	0	1	0	0		0	0	0	0	0	1	1	0	0	0	0
0	66	146	43.9	20.59	2	0	1	0	0	1	0	0	0	0	1	0	0	0	0	0	0	0	0	0	0	0	0	0	0	1	1	7	1	0	1	0	0		0	0	0	0	0	1	1	0	0	0	0
1	59	170.2	66.5	22.96	2	0	2	0	0	1	0	0	1	0	0	0	1	0	0	0	0	0	0	0	0	0	0	0	0	1	1	7	1	0	1	0	0		0	0	0	0	0	1	1	0	0	0	0
0	63	160	60	23.44	1	0	2	0	0	1	0	1	1	0	0	0	0	0	0	0	0	0	1	0	0	0	0	0	0	1	1	7	1	0	1	0	0		0	0	0	0	0	1	0	1	1	0	83
1	59	167.9	81.4	28.88	1	0	2	0	0	2	1	1	1	0	1	0	0	0	0	0	0	0	0	0	0	0	0	0	0	1	1	7	0	0	0	0	1		0	0	0	0	0	1	1	0	0	0	0
1	66	159	67.4	26.66	2	0	2	0	0	1	0	1	1	0	0	0	1	0	0	0	0	0	0	0	0	1	0	0	0	1	1	7	1	0	1	0	0		0	0	0	0	0	1	1	0	0	0	0
0	67	151	51.7	22.67	2	0	3	1	0	2	1	1	1	1	1	0	0	0	0	0	0	0	0	0	0	0	0	0	0	1	1	7	1	0	1	0	0		0	0	0	0	0	1	1	0	0	0	0
1	68	165	58.6	21.52	2	0	3	1	1	3	1	1	1	0	0	0	0	0	0	0	0	0	1	0	0	1	0	1	1	1	1	7	1	0	1	0	0		0	0	0	0	0	1	1	0	0	0	0
1	49	173	66	22.05	1	0	2	0	0	1	0	1	1	0	0	0	1	0	0	0	0	0	0	0	0	0	0	0	0	1	1	7	1	1	0	1	0		0	0	0	0	0	1	1	0	0	0	0
1	64	163	68.6	25.82	2	0	3	1	0	2	1	1	0	0	0	0	1	0	0	0	0	0	0	0	0	0	0	0	0	1	1	7	1	0	1	0	0		0	0	0	0	0	1	1	0	0	0	0
1	66	171	69.9	23.9	2	0	2	0	0	1	0	0	0	0	0	0	0	0	0	0	0	0	0	0	0	0	0	0	0	1	1	7	1	0	1	0	0		0	0	0	0	0	1	1	0	0	0	0
1	56	172	78	26.37	1	0	3	1	0	2	1	1	0	0	0	0	0	0	0	0	0	0	0	1	0	1	0	0	0	1	1	7	1	0	1	0	0		0	0	0	0	0	1	1	0	0	0	0
1	65	173	74.7	24.96	2	0	2	0	0	1	0	1	1	0	0	0	0	0	0	0	0	0	0	0	0	0	0	0	0	1	1	7	1	0	1	0	0		0	0	0	0	0	1	1	0	0	0	0
1	58	166	64.9	23.55	2	0	2	0	0	2	1	1	0	1	0	1	1	0	0	0	0	0	0	0	0	0	0	0	0	1	1	7	1	0	1	0	0		0	0	0	0	0	1	1	0	0	0	0
1	73	165	62.8	23.07	3	1	3	1	1	3	1	1	1	0	0	1	1	0	0	0	0	0	0	0	0	0	0	1	0	1	1	7	1	0	1	0	0		0	0	0	0	0	0	0	1	0	1	121
[truncated: 4,614 more rows]
[truncated: 157 more columns]
